# Supplementary material for: A simple preparation step to remove excess liquid lipids in white adipose tissue enabling improved detection of metabolites via MALDI-FTICR imaging MS
Source: Histochem Cell Biol. 2022 Apr 7;157(5):595–605. doi: 10.1007/s00418-022-02088-y (PMC9114030; doi:10.1007/s00418-022-02088-y)
Supplement: Supplementary file 2 — Supplementary file2 (XLSX 96 KB) [file 418_2022_2088_MOESM2_ESM.xlsx]

## Sheet: Supplementary table
m/z	formula	adduct	molecule names	molecule ids	other ids	msm	fdr
124.007	C2H7NO3S	M-H	Taurine	HMDB0000251		0.690023	0.05
140.012	C3H7NO3	M+Cl	Protein serine, D-Serine, L-Serine, 2-Amino-3-hydroxypropanoic acid	HMDB0062263, HMDB0003406, HMDB0000187	LMFA01100045	0.249135	0.5
150.023	C4H9NO3S	M-H	(S)C(S)S-S-Methylcysteine sulfoxide	HMDB0029432		0.0347516	0.2
152.002	C3H7NO4S	M-H	3-Sulfinato-L-alaninate, 3-Sulfinoalanine	HMDB0060179, HMDB0000996		0.353659	0.1
152.884	CHCl3	M+Cl	Chloroform	HMDB0029596		0.442171	0.5
152.996	C4H6O4	M+Cl	3-methoxy-3-oxopropanoic acid, xi-3-Hydroxy-2-oxobutanoic acid, 4-Hydroxy-2-oxobutanoic acid, Threonolactone, Methylmalonic acid, Erythrono-1,4-lactone, Succinic acid, Methylmalonic acid, Succinic acid, xi-3-Hydroxy-2-oxobutanoic acid	HMDB0130020, HMDB0039324, HMDB0031204, HMDB0000940, HMDB0000202, HMDB0000349, HMDB0000254	LMFA01170118, LMFA01170043, LMFA01050528	0.0336986	0.5
153.002	C7H6O2S	M-H	1-(2-Thienyl)-1,2-propanedione	HMDB0040002		0.449378	0.05
166.018	C4H9NO4S	M-H	N-Acetyltaurine, Homocysteinesulfinic acid	HMDB0240253, HMDB0006462		0.488393	0.05
167.046	C7H8N2O3	M-H	2-Pyrroloylglycine, 2,3-Diaminosalicylic acid	HMDB0059778, HMDB0013159		0.00213687	0.5
168.043	C4H12NO4P	M-H	Phosphodimethylethanolamine	HMDB0060244		0.210338	0.1
168.043	C5H11NO3	M+Cl	1,4-Dideoxy-1,4-imino-D-ribitol, L-2-Amino-5-hydroxypentanoic acid, N-Lactoyl ethanolamine	HMDB0039499, HMDB0031658, HMDB0032356		0.0334711	0.5
169.098	C8H14N2O2	M-H	(3xi,6xi)-Cyclo(alanylvalyl), Levetiracetam	HMDB0033926, HMDB0015333		0.000138837	0.5
178.018	C5H9NO4S	M-H	S-Carboxymethyl-L-cysteine	HMDB0029415		0.121	0.2
179.012	C6H8O4	M+Cl	Maleic acid homopolymer, Dimethyl fumarate, 3-Hydroxyadipic acid 3,6-lactone, trans-2-Hexenedioic acid, (E)-2-Methylglutaconic acid, 3-Hexenedioic acid, 3-Methylglutaconic acid, Ethyl hydrogen fumarate	HMDB0036232, HMDB0031257, HMDB0029171, HMDB0013311, HMDB0002266, HMDB0000393, HMDB0000522, HMDB0040207		0.00198576	0.5
191.02	C6H8O7	M-H	D-Glucaro-1,4-lactone, (1R,2R)-Isocitric acid, 2,3-Diketo-L-gulonate, Diketogulonic acid, Isocitric acid, Citric acid, D-threo-Isocitric acid, diketo-gulonic acid, 2,5-didehydro-D-gluconic acid	HMDB0041862, HMDB0033717, HMDB0006511, HMDB0005971, HMDB0000193, HMDB0000094, HMDB0001874	LMFA01060195, LMFA01050471	0.453942	0.05
191.063	C12H12	M+Cl	1,7-Dimethylnaphthalene, 2,6-Dimethyl-naphtalene	HMDB0059854, HMDB0059764		0.00278564	0.5
192.991	C6H6O5	M+Cl	benzene-1,2,3,4,5-pentol, 2-Maleylacetate, 2-Methylene-4-oxopentanedioic acid, Zymonic acid	HMDB0137818, HMDB0060348, HMDB0037759, HMDB0031210		0.000521567	0.5
193.073	C8H18OS2	M-H	3-[(2-Mercapto-1-methylpropyl)thio]-2-butanol	HMDB0037295		0.0688903	0.2
193.079	C12H14	M+Cl	Butadiene-styrene rubber	HMDB0032178		0.135199	0.5
193.087	C11H14O3	M-H	4-hydroxy-4-(3-methoxyphenyl)butan-2-one, 1-hydroxy-4-(3-methoxyphenyl)butan-2-one, 4-(3-hydroxy-5-methoxyphenyl)butan-2-one, 3-hydroxy-4-(3-methoxyphenyl)butan-2-one, 4-(3-hydroxybut-1-en-1-yl)-2-methoxyphenol, 4-[(3,3-dimethyloxiran-2-yl)methyl]benzene-1,3-diol, 5-(3-methylbut-2-en-1-yl)benzene-1,2,4-triol, 4-(3-methylbut-2-en-1-yl)benzene-1,2,3-triol, 4-(4-hydroxy-3-methylbut-2-en-1-yl)benzene…	HMDB0141323, HMDB0133538, HMDB0133515, HMDB0133484, HMDB0133463, HMDB0133194, HMDB0133193, HMDB0133192, HMDB0133191, HMDB0133190, HMDB0132270, HMDB0126466, HMDB0126465, HMDB0126464, HMDB0126463, HMDB0126462, HMDB0126262, HMDB0126163, HMDB0126162, HMDB0126161, HMDB0124918, HMDB0059945, HMDB0059944, HMDB0059943, HMDB0059942, HMDB0059941, HMDB0059940, HMDB0059898, HMDB0041506, HMDB0041505, HMDB00416…		0.00163089	0.5
194.059	C7H13NO3	M+Cl	Methyl 5-(hydroxymethyl)pyrrolidine-3-carboxylate, Medicanine, Calystegin A3, Calystegine A7, Betonicine, Turicine, 4-Hydroxystachydrine, 5-Acetamidovalerate, 3-Dehydrocarnitine, N-Acetylvaline, Valerylglycine, Isovalerylglycine, 2-Methylbutyrylglycine, Calystegine A6, 5-Acetamidovalerate	HMDB0061678, HMDB0038625, HMDB0038593, HMDB0036384, HMDB0029412, HMDB0029409, HMDB0029230, HMDB0012175, HMDB0012154, HMDB0011757, HMDB0000927, HMDB0000678, HMDB0000339, HMDB0031345	LMFA01030987	0.042037	0.5
194.061	C13H9NO	M-H	9H-Carbazole-3-carboxaldehyde	HMDB0029743		0.746425	0.05
194.071	C8H15O3	M+Cl	8-Hydroxyoctanoate	HMDB0061914		0.0194415	0.5
194.074	C11H13N	M+Cl	Pargyline	HMDB0015563		0.0644746	0.5
194.078	C8H17NS	M+Cl	(±)-2-Pentylthiazolidine	HMDB0040057		0.00121367	0.5
195.077	C9H12N2O3	M-H	5-Nitro-2-propoxyaniline, 2-(Ethylamino)-4,5-dihydroxybenzamide	HMDB0037688, HMDB0032852		0.00211427	0.5
196.833	CHBrCl2	M+Cl	Bromodichloromethane	HMDB0061732		0.00249504	0.5
201.99	C5H3N4O3	M+Cl	Urate radical	HMDB0060260		0.0604646	0.5
204.991	C7H6O5, C7H7ClO5	M+Cl, M-H	2,3,4,6-tetrahydroxybenzaldehyde, 2,4,5-trihydroxybenzoic acid, 2,3,4-Trihydroxybenzoic acid, Gallic acid, 2,4,6-Trihydroxybenzoic acid, 3-Chloro-2-methylmaleylacetate, 2-Chloro-5-methylmaleylacetate	HMDB0130402, HMDB0126491, HMDB0059964, HMDB0005807, HMDB0029649, HMDB0060369, HMDB0060346		0.000254966	0.5
204.992	C8H10S2	M+Cl	Benzyl methyl disulfide	HMDB0040590		0.000542748	0.5
206.023	C7H9NO4	M+Cl	Tetrahydrodipicolinate	HMDB0012289		0.00532466	0.5
206.049	C10H10ClN3	M-H	chondroitin sulfate E (GalNAc4,6diS-GlcA) proteoglycan	HMDB0062462		0.00347051	0.5
209.022	C7H10O5	M+Cl	3,4,5-trihydroxycyclohex-1-ene-1-carboxylic acid, 2,6-dimethyl-trans-2-heptenoyl-CoA, Dimethyl 2-oxoglutarate, 2-Isopropyl-3-oxosuccinate, Shikimic acid	HMDB0130150, HMDB0062194, HMDB0061388, HMDB0012149, HMDB0003070		0.000111471	0.5
209.049	C10H10N2O	M+Cl	Demethylated antipyrine, 1H-Indole-3-acetamide	HMDB0006240, HMDB0029739		0.00131101	0.5
209.093	C10H14N2O3	M-H	Aprobarbital	HMDB0015441		0.000759573	0.5
210.017	C6H9NO5	M+Cl	2-Amino-3-oxoadipate, D-N-(Carboxyacetyl)alanine, N-Formyl-L-glutamic acid, N-Acetyl-L-aspartic acid	HMDB0060273, HMDB0039163, HMDB0003470, HMDB0000812		0.00253914	0.5
211.001	C6H8O6	M+Cl	1,2,3-Propanetricarboxylic acid, D-Glucurono-6,3-lactone, Ascorbic acid, 2-hydroxy-3-oxoadipic acid, 3-deoxy-D-glycero-hexo-2,5-diulosonic acid, (4S,5S)-4,5-dihydroxy-2,6-dioxohexanoic acid	HMDB0031193, HMDB0006355, HMDB0000044	LMFA01050479, LMFA01050490, LMFA01050449	0.0337871	0.5
214.049	C5H14NO6P	M-H	sn-glycero-3-Phosphoethanolamine, Glycerylphosphorylethanolamine	HMDB0059660, HMDB0000114		0.246208	0.1
214.049	C6H13NO5	M+Cl	beta-D-Glucosamine, Fructosamine, Glucosamine	HMDB0030091, HMDB0002030, HMDB0001514		0.0472592	0.5
215.002	C8H8O5S	M-H	(5-ethenyl-2-hydroxyphenyl)oxidanesulfonic acid	HMDB0124978		0.0621556	0.2
215.033	C6H12O6	M+Cl	allo-inositol, cis-inositol, D-chiro-inositol, neo-inositol, epi-Inositol, 2,5-bis(hydroxymethyl)oxolane-2,3,4-triol, Fructose-1P, Glycoprotein-phospho-D-mannose, 3(S)-hydroxy-all-cis-8,11,14,17-eicosatetraenoyl-CoA, D-Glucopyranoside, muco-Inositol, Levoinositol, L-Galactose, Dihydroxyacetone (dimer), L-Gulose, scyllo-Inositol, Beta-D-Galactose, D-Tagatose, Alpha-D-Glucose, L-Sorbose, Allose, D-…	HMDB0240211, HMDB0240210, HMDB0240209, HMDB0240208, HMDB0240207, HMDB0125599, HMDB0062538, HMDB0062473, HMDB0062202, HMDB0062170, HMDB0062138, HMDB0034220, HMDB0033704, HMDB0032222, HMDB0012326, HMDB0006088, HMDB0003449, HMDB0003418, HMDB0003345, HMDB0001266, HMDB0001151, HMDB0000660, HMDB0000211, HMDB0000143, HMDB0000122, HMDB0000346, HMDB0061922, HMDB0000516, HMDB0000169	LMFA01050532	0.309514	0.5
216.981	C7H6O6S	M-H	3-hydroxybenzoic acid-3-O-sulphate, 4-hydroxybenzoic acid-4-O-sulphate, 5-Sulfosalicylic acid	HMDB0059968, HMDB0059982, HMDB0011725		0.221125	0.1
219.044	C10H8N4	M+Cl	2-Aminodipyrido[1,2-a:3',2'-d]imidazole	HMDB0029748		0.0144312	0.5
221.022	C8H10O5	M+Cl	Erinapyrone C	HMDB0041026		0.000810583	0.5
221.061	C15H10O2	M-H	Phenindione, Flavone,Flavone, Isoflavone skeleton	HMDB0014641, HMDB0003075	LMPK12110097, LMPK12050000	0.000137618	0.5
222.054	C7H14NO5P	M-H	(E)-Monocrotophos	HMDB0031805		0.00198972	0.5
223.001	C7H8O6	M+Cl	(Z)-But-1-ene-1,2,4-tricarboxylate, cis-2-Methylaconitate, but-1-ene-1,2,4-tricarboxylic acid, (2E)-3-(methoxycarbonyl)pent-2-enedioic acid, (2E)-2-(methoxycarbonylmethyl)but-2-enedioic acid	HMDB0060320, HMDB0006357	LMFA01030999, LMFA07010698, LMFA01020393	0.0192085	0.5
224.033	C7H11NO5	M+Cl	N-Acetylglutamic acid, Glutarylglycine	HMDB0001138, HMDB0000590		0.00380255	0.5
224.069	C8H15NO4	M+Cl	1-hydroxyhexanoylglycine, 5-hydroxyhexanoylglycine, 3-hydroxyhexanoylglycine, 4-hydroxyhexanoylglycine, 2-hydroxyhexanoylglycine, N-lactoyl-Valine, N-Methylcalystegine B2	HMDB0094718, HMDB0094722, HMDB0094720, HMDB0094721, HMDB0094719, HMDB0062181, HMDB0036604		0.0601905	0.5
225.044	C10H10N2O2	M+Cl	6-Hydroxy-1H-indole-3-acetamide	HMDB0031173		0.00908094	0.5
225.099	C9H14N4O3	M-H	(6R)-6-(L-Erythro-1,2-Dihydroxypropyl)-5,6,7,8-tetrahydro-4a-hydroxypterin, Carnosine, Histidinyl-Alanine, Alanyl-Histidine	HMDB0012482, HMDB0000033, HMDB0028878, HMDB0028689		0.00498615	0.5
227.033	C7H12O6	M+Cl	Quinic acid	HMDB0003072		0.00855916	0.5
227.038	C10H12O4S	M-H	{[(2E)-2-methyl-3-phenylprop-2-en-1-yl]oxy}sulfonic acid, {[(3E)-4-phenylbut-3-en-2-yl]oxy}sulfonic acid	HMDB0133620, HMDB0133731		0.295226	0.1
228.966	C4H6O9S	M-H	2-hydroxy-3-(sulfooxy)butanedioic acid	HMDB0127958		0.0434646	0.2
229.054	C10H14O4S	M-H	(2-methyl-3-phenylpropoxy)sulfonic acid, Thymol Sulfate	HMDB0133674, HMDB0062720		0.359854	0.1
230.038	C13H9NO	M+Cl	9H-Carbazole-3-carboxaldehyde	HMDB0029743		0.35499	0.5
232.065	C12H11N3	M+Cl	3-Amino-1-methyl-5H-pyrido[4,3-b]indole	HMDB0033188		0.00924668	0.5
232.953	C4H6O7S	M+Cl	(±)-Sulfobutanedioic acid	HMDB0040585		0.201469	0.5
233.06	C11H10N4	M+Cl	2-Amino-6-methyldipyrido[1,2-a:3',2'-d]imidazole, 2-Amino-3-methylimidazo[4,5-f]quinoline	HMDB0029749, HMDB0029706		0.00739071	0.5
236.033	C8H11NO5	M+Cl	N-acetyl-L-2-aminoadipate(2-)	HMDB0062715		0.000654467	0.5
240.783	CHBr2Cl	M+Cl	Dibromochloromethane	HMDB0059903		0.0133015	0.5
241.012	C6H11O8P	M-H	Inositol cyclic phosphate	HMDB0001125		0.668327	0.05
241.012	C7H10O7	M+Cl	3-(Carboxymethyl)-3-hydroxypentanedioic acid, Methylisocitric acid, Homocitric acid, 2-Methylcitric acid, (2S,3R)-3-hydroxybutane-1,2,3-tricarboxylic acid, (2R,3S)-2-methylcitric acid	HMDB0059932, HMDB0006471, HMDB0003518, HMDB0000379	LMFA01050444, LMFA01050442	0.125638	0.5
242.08	C8H17NO5	M+Cl	Miglitol	HMDB0014634		0.0434013	0.5
245.043	C7H14O7	M+Cl	L-Galacto-2-heptulose, D-altro-D-manno-Heptose, Sedoheptulose	HMDB0029901, HMDB0029952, HMDB0003219		0.0323605	0.5
247.977	C5H9Cl2N3O2	M+Cl	Carmustine	HMDB0014407		0.00044444	0.5
248.033	C9H11NO5	M+Cl	Droxidopa	HMDB0015627		0.00305206	0.5
250.075	C12H14ClN3O	M-H	5-Chloro-1,3-dihydro-1-(4-piperidinyl)-2H-benzimidazol-2-one	HMDB0061025		0.0545973	0.2
250.095	C10H13N5O3	M-H	5'-Deoxyadenosine, Deoxyadenosine	HMDB0001983, HMDB0000101		0.00379291	0.5
252.028	C8H11NO6	M+Cl	Lycoperdic acid	HMDB0030417		0.00476367	0.5
252.091	C12H15N3O	M+Cl	N-Desmethylaminopyrine	HMDB0013839		0.00711399	0.5
253.051	C15H10O4	M-H	4,6-dihydroxy-2-(phenylmethylidene)-2,3-dihydro-1-benzofuran-3-one, 6-hydroxy-2-[(4-hydroxyphenyl)methylidene]-2,3-dihydro-1-benzofuran-3-one, 6-hydroxy-2-[(3-hydroxyphenyl)methylidene]-2,3-dihydro-1-benzofuran-3-one, 6,7-dihydroxy-2-(phenylmethylidene)-2,3-dihydro-1-benzofuran-3-one, 5,6-dihydroxy-2-(phenylmethylidene)-2,3-dihydro-1-benzofuran-3-one, 3,5-dihydroxy-2-phenyl-4H-chromen-4-one, 3-hy…	HMDB0137527, HMDB0137607, HMDB0137530, HMDB0137524, HMDB0137521, HMDB0134550, HMDB0134549, HMDB0134548, HMDB0134547, HMDB0134546, HMDB0134545, HMDB0133314, HMDB0130510, HMDB0130504, HMDB0130498, HMDB0130927, HMDB0130907, HMDB0140470, HMDB0036619, HMDB0033153, HMDB0030874, HMDB0030670, HMDB0030699, HMDB0003312	LMPK12050160, LMPK12050155, LMPK13040006, LMPK12110098, LMPK12110081, LMPK12110189, LMPK12130004, LMPK12111545, LMPK12100008, LMPK12070149, LMPK12050038, LMPK12110084, LMPK12110083, LMPK12110035, LMPK12100031	0.000150575	0.5
253.217	C16H30O2	M-H	(Z)-14-Methyl-6-pentadecenoic acid, Citronellyl hexanoate, (Z)-13-Hexadecenoic acid, (E)-3-Hexadecenoic acid, 15-Hexadecanolide, 5-Dodecyldihydro-2(3H)-furanone, (E)-6-Hexadecenoic acid, Trans-Hexa-dec-2-enoic acid, Palmitelaidic acid, Palmitoleic acid, Hypogeic acid, (Z)-5-Hexadecenoic acid, (E)-11-Hexadecenoic acid, cis-10-palmitoleic acid, trans-9-palmitoleic acid, cis-9-palmitoleic acid, 6-is…	HMDB0041422, HMDB0038958, HMDB0035877, HMDB0033791, HMDB0031711, HMDB0031145, HMDB0031053, HMDB0010735, HMDB0012328, HMDB0003229, HMDB0002186, HMDB0032638, HMDB0037647	LMFA01030058, LMFA01030057, LMFA01030056, LMFA01020142, LMFA01020140, LMFA01020133, LMFA07010816, LMFA07010494, LMFA07010492, LMFA07010311, LMFA07010310, LMFA07010309, LMFA07010290, LMFA07010288, LMFA07010285, LMFA07010283, LMFA01140044, LMFA01030267, LMFA01030266, LMFA01030265, LMFA01030264, LMFA01030263, LMFA01030894, LMFA01030893, LMFA01030854, LMFA01030808, LMFA07010537, LMFA07010491, LMFA070…	0.169619	0.1
255.033	C11H12O5S	M-H	[4-(2-methyl-3-oxobut-1-en-1-yl)phenyl]oxidanesulfonic acid, [3-(2-methyl-3-oxobut-1-en-1-yl)phenyl]oxidanesulfonic acid, [3-oxo-2-(phenylmethylidene)butoxy]sulfonic acid, [(3-methyl-2-oxo-4-phenylbut-3-en-1-yl)oxy]sulfonic acid	HMDB0133695, HMDB0133693, HMDB0133691, HMDB0133689		0.0887313	0.2
255.233	C16H32O2	M-H	Dodecyl 2-methylpropanoate, Ethyl tetradecanoate, Octyl octanoate, Isopalmitic acid, Trimethyltridecanoic acid, Palmitic acid, Butyl dodecanoate, Hexyl decanoate, Dodecyl butyrate, 4,8,12-trimethyl-tridecanoic acid, 4-hexyl-decanoic acid, 2-propyl-tridecanoic acid, 2-hydroxyhexadecanal, Dodecyl 2-methylpropanoate, ethyl tetradecanoate, 7-Methyloctyl 5-methylhexanoate, Methyl 2,6,10-trimethyl-dode…	HMDB0036210, HMDB0034153, HMDB0033166, HMDB0031068, HMDB0002396, HMDB0000220, HMDB0032065, HMDB0032324, HMDB0032249	LMFA01020249, LMFA01020172, LMFA01020165, LMFA06000252, LMFA07010842, LMFA07010468, LMFA07010600, LMFA07010485, LMFA07010424, LMFA01020039, LMFA01020038, LMFA01020010, LMFA07010793, LMFA01010046, LMFA01010001, LMFA07010456, LMFA07010449, LMFA07010331, LMFA01020355, LMFA01020289, LMFA01020192, LMFA01020173, LMFA01020171, LMFA01020170, LMFA01020169, LMFA01020168, LMFA01020167, LMFA01020166, LMFA010…	0.710333	0.05
256.059	C7H16NO7P	M-H	PE(2:0/0:0), PE(0:0/2:0)		SLM:000030160, SLM:000043345	0.000814068	0.5
256.059	C8H15NO6	M+Cl	Aldehydo-N-acetyl-D-glucosamine, N-Acetylmannosamine-6P, Aldehydo-N-acetyl-D-mannosamine, Avenic acid B, N-Acetylmannosamine, N-Acetyl-b-D-galactosamine, Beta-N-Acetylglucosamine, N-Acetyl-D-glucosamine, N-Acetylgalactosamine	HMDB0062641, HMDB0062500, HMDB0062724, HMDB0038751, HMDB0001129, HMDB0000853, HMDB0000803, HMDB0000215, HMDB0000212		0.0452666	0.5
257.006	C9H10N2O3S2	M-H	Ethoxzolamide	HMDB0014456		0.00298044	0.5
259.022	C6H13O9P	M-H	D-galactopyranose 1-phosphate, D-fructose 1-phosphate, D-Tagatose 6-phosphate, 1D-myo-Inositol 3-phosphate, Beta-D-Fructose 2-phosphate, Sorbose 1-phosphate, D-Mannose 1-phosphate, D-Tagatose 1-phosphate, Beta-D-Fructose 6-phosphate, Inositol phosphate, Glucose 1-phosphate, Glucose 6-phosphate, D-Myo-inositol 4-phosphate, Mannose 6-phosphate, Fructose 1-phosphate, Dolichyl phosphate D-mannose, Ga…	HMDB0062705, HMDB0060467, HMDB0006873, HMDB0006814, HMDB0006800, HMDB0006797, HMDB0006330, HMDB0006328, HMDB0003971, HMDB0002985, HMDB0001586, HMDB0001401, HMDB0001313, HMDB0001078, HMDB0001076, HMDB0000994, HMDB0000645, HMDB0000213, HMDB0000124, HMDB0003498		0.556829	0.05
260.023	C9H11NO6S	M-H	2-Methoxyacetaminophen sulfate	HMDB0062550		0.0150484	0.5
262.012	C9H9NO6	M+Cl	2-{[hydroxy(3,4,5-trihydroxyphenyl)methylidene]amino}acetic acid, 2-{[hydroxy(2,4,6-trihydroxyphenyl)methylidene]amino}acetic acid, 5-(2'-Carboxyethyl)-4,6-Dihydroxypicolinate	HMDB0126635, HMDB0125157, HMDB0006794		0.00373341	0.5
262.087	C9H17N3O4S	M-H	Asparaginyl-Methionine, Methionyl-Asparagine	HMDB0028737, HMDB0028968		1.29365e-05	0.5
263.015	C10H12O4S	M+Cl	{[(2E)-2-methyl-3-phenylprop-2-en-1-yl]oxy}sulfonic acid, {[(3E)-4-phenylbut-3-en-2-yl]oxy}sulfonic acid	HMDB0133620, HMDB0133731		0.176945	0.5
263.069	C11H16O5	M+Cl	Propyl propane thiosulfonate	HMDB0032496		0.000474496	0.5
265.05	C11H10N4O2	M+Cl	Hydralazine pyruvate hydrazone	HMDB0061143		0.00241589	0.5
266.044	C9H13NO6	M+Cl	N2-Succinyl-L-glutamic acid 5-semialdehyde	HMDB0001180		0.00650554	0.5
266.07	C12H13N3O2	M+Cl	Isocarboxazid	HMDB0015377		0.0105347	0.5
272.061	C13H16ClNO	M+Cl	Ketamine	HMDB0015352		0.00542655	0.5
276.908	C6H10S5	M+Cl	Di-2-propenyl pentasulfide	HMDB0039459		0.00513964	0.5
278.107	C14H17N3O	M+Cl	Frovatriptan	HMDB0015133		0.0864112	0.5
279.039	C9H12N2O6	M+Cl	Pseudouridine, Uridine	HMDB0000767, HMDB0000296		0.00519309	0.5
279.233	C18H32O2	M-H	Octadecadienoate, 6Z,9Z-octadecadienoic acid, 5-Octadecynoic acid, Ethyl 2E,4Z-hexadecadienoate, Linalyl caprylate, Mangiferic acid, Linoelaidic acid, 10E,12Z-Octadecadienoic acid, 9E,11E-Octadecadienoic acid, Bovinic acid, Linoleic acid, 16:2(2E,4E)(4Me,6Me[S]), 16-methyl-9Z,12Z-heptadecadienoic acid, 16-methyl-6Z,9Z-heptadecadienoic acid, Mikusch's acid, 10E,12Z-octadecadienoic acid, 9E,12Z-oct…	HMDB0062784, HMDB0062238, HMDB0031097, HMDB0031051, HMDB0030430, HMDB0029800, HMDB0006270, HMDB0005048, HMDB0005047, HMDB0003797, HMDB0000673	LMFA01020369, LMFA01020208, LMFA01020207, LMFA01030126, LMFA01030125, LMFA01030122, LMFA01030120, LMFA01030119, LMFA01030118, LMFA01030117, LMFA01030115, LMFA01030113, LMFA01030112, LMFA01030111, LMFA01030110, LMFA07010628, LMFA07010564, LMFA07010376, LMFA07010375, LMFA07010372, LMFA07010358, LMFA07010357, LMFA07010356, LMFA07010355, LMFA02000307, LMFA02000300, LMFA01140017, LMFA01140002, LMFA010…	0.85448	0.05
280.989	C9H10O6S	M+Cl	{[3-(2,5-dihydroxyphenyl)prop-2-en-1-yl]oxy}sulfonic acid, {[3-(2-hydroxyphenyl)oxiran-2-yl]methoxy}sulfonic acid, [2-hydroxy-3-(3-hydroxyprop-1-en-1-yl)phenyl]oxidanesulfonic acid, [1-(2-hydroxyphenyl)-3-oxopropoxy]sulfonic acid, {[1-(2-hydroxyphenyl)-3-oxopropan-2-yl]oxy}sulfonic acid, [2-hydroxy-3-(3-oxopropyl)phenyl]oxidanesulfonic acid, 2-[4-(sulfooxy)phenyl]propanoic acid, (4-ethenyl-2-hydr…	HMDB0134083, HMDB0134080, HMDB0134074, HMDB0134071, HMDB0134069, HMDB0134064, HMDB0130016, HMDB0128001, HMDB0125171, HMDB0094710		0.0214633	0.5
281.026	C10H14O5S	M+Cl	[3-(4-methoxyphenyl)propoxy]sulfonic acid	HMDB0135750		0.00589076	0.5
281.249	C18H34O2	M-H	cis-Vaccenic acid, Octadec-9-enoic Acid, 7Z-octadecenoic acid, (E)-13-Octadecenoic acid, Ethyl 9-hexadecenoate, (Z)-13-Octadecenoic acid, Vaccenic acid, Oleic acid, Elaidic acid, 17:1(6)(9Me), 17:1(4)(16Me), 7Z-octadecenoic acid, Thalictric acid, 4-octadecylenic acid, 2Z-octadecenoic acid, 2-methyl-16-heptadecenoic acid, 15E-octadecenoic acid, trans-12-elaidic acid, cis-vaccenic acid, 9-elaidic a…	HMDB0240219, HMDB0062703, HMDB0062242, HMDB0062218, HMDB0059871, HMDB0041480, HMDB0003231, HMDB0000207, HMDB0000573	LMFA01020373, LMFA01020372, LMFA01030068, LMFA01030065, LMFA01030064, LMFA01030061, LMFA01020206, LMFA01030080, LMFA01030079, LMFA01030076, LMFA01030073, LMFA01030071, LMFA07010502, LMFA07010500, LMFA07010498, LMFA07010368, LMFA07010363, LMFA07010362, LMFA07010361, LMFA01140041, LMFA01140033, LMFA01140008, LMFA01030292, LMFA01030895, LMFA01030880, LMFA01031090, LMFA07010633, LMFA07010497, LMFA070…	0.760048	0.05
282.121	C11H17N5O4	M-H	Histidinyl-Gamma-glutamate, Histidinyl-Glutamine, Glutaminylhistidine	HMDB0028899, HMDB0028883, HMDB0028799		0.00554072	0.5
283.074	C14H16O4	M+Cl	3-[2,4-dihydroxy-5-(3-methylbut-2-en-1-yl)phenyl]prop-2-enoic acid, 3-[2,4-dihydroxy-3-(3-methylbut-2-en-1-yl)phenyl]prop-2-enoic acid, 3-[3,4-dihydroxy-5-(3-methylbut-2-en-1-yl)phenyl]prop-2-enoic acid, 3-{4-hydroxy-3-[(2E)-4-hydroxy-3-methylbut-2-en-1-yl]phenyl}prop-2-enoic acid, 3-[4-hydroxy-3-(4-hydroxy-3-methylbut-2-en-1-yl)phenyl]prop-2-enoic acid, 7-hydroxy-6-(3-hydroxy-3-methylbutyl)-2H-c…	HMDB0135896, HMDB0135895, HMDB0135894, HMDB0135891, HMDB0135890, HMDB0130532, HMDB0128964, HMDB0041140, HMDB0033515, HMDB0029774, HMDB0029575		0.00135293	0.5
283.264	C18H36O2	M-H	Hexyl dodecanoate, 16-Methylheptadecanoic acid, Ethyl hexadecanoate, Stearic acid, 6,14-dimethyl-hexadecanoic acid, 4,14-dimethyl-hexadecanoic acid, 2,14-dimethyl-hexadecanoic acid, 11,15-dimethyl-hexadecanoic acid, neostearic acid, Tetradecyl isobutyrate, 2,6-Dimethyl-5-heptenyl nonanoate, Methyl heptadecanoate, ethyl hexadecanoate, Hexadecyl acetate, 7-Methyloctyl 7-methyloctanoate, hexyl dodec…	HMDB0061946, HMDB0031066, HMDB0029811, HMDB0000827	LMFA01020046, LMFA01020045, LMFA01020044, LMFA01020175, LMFA01020094, LMFA07010679, LMFA07010597, LMFA07010473, LMFA07010471, LMFA07010379, LMFA07010601, LMFA07010466, LMFA07010426, LMFA01020043, LMFA01020042, LMFA01020014, LMFA01020013, LMFA01010047, LMFA01010018, LMFA07010527, LMFA01020292, LMFA07010457, LMFA07010450, LMFA07010441, LMFA01020205, LMFA01020093, SLM:000000826	0.852977	0.05
284.06	C12H15NO5S	M-H	Faropenem	HMDB0041892		0.039749	0.2
284.125	C12H19N3O5	M-H	Glycylprolylhydroxyproline	HMDB0002171		0.00218305	0.5
288.056	C13H16ClNO2	M+Cl	6-Hydroxyketamine, 4-Hydroxyketamine, 5-Hydroxyketamine	HMDB0060550, HMDB0014017, HMDB0014016		0.0108373	0.5
288.064	C12H15NO5	M+Cl	N-lactoyl-Tyrosine, Dihydroferuloylglycine, N-Acetylvanilalanine	HMDB0062177, HMDB0041725, HMDB0011716		0.000971366	0.5
290.108	C14H22ClNO	M+Cl	Diethylenetriamine crosslinked with epichlorohydrin	HMDB0032216		0.00666729	0.5
293.212	C18H30O3	M-H	5-Butyl-3-methyl-2-furannonanoic acid, 5-pentyl-2-furannonanoic acid, 5-Heptyl-2-furanheptanoic acid, 5-Hexyl-2-furanoctanoic acid, 12(13)-epoxy-6Z,9Z-octadecadienoic acid, 3,4-Dimethyl-5-propyl-2-furannonanoic acid, 3,4-Dimethyl-5-pentyl-2-furanheptanoic acid, (9Z,12Z,14E)-16-Hydroxy-9,12,14-octadecatrienoic acid, (9S,10E,12Z,15Z)-9-Hydroxy-10,12,15-octadecatrienoic acid, 15,16-Epoxy-9,12-octade…	HMDB0112103, HMDB0112102, HMDB0112093, HMDB0112099, HMDB0062288, HMDB0061644, HMDB0039603, HMDB0034586, HMDB0031934, HMDB0030950, HMDB0031103, HMDB0031088, HMDB0029786, HMDB0029969, HMDB0011108, HMDB0010203, HMDB0010200, HMDB0010206, HMDB0010224, HMDB0010220, HMDB0004669, HMDB0004668, HMDB0030995, HMDB0036832	LMFA02010005, LMFA02010004, LMFA02000322, LMFA02000321, LMFA02000305, LMFA02000157, LMFA02000051, LMFA02000044, LMFA02000041, LMFA02000040, LMFA02000033, LMFA02000029, LMFA02000016, LMFA02000015, LMFA01150001, LMFA02000274, LMFA02000272, LMFA02000183, LMFA01050307, LMFA01070028, LMFA01031025, LMFA02010007, LMFA02010006, LMFA02010003, LMFA02010002, LMFA02000312, LMFA02000306, LMFA02000301, LMFA020…	0.176169	0.1
293.213	C15H32NO2	M+Cl	Decanoylcholine	HMDB0013228	LMFA07010826	0.0580712	0.5
294.055	C12H13N3O4S	M-H	N4-Acetylsulfamethoxazole	HMDB0013854		0.0454328	0.2
294.101	C14H17N3O2	M+Cl	norzolmitripan	HMDB0060966		0.0272653	0.5
294.111	C16H16F3NO	M-H	Norfluoxetine	HMDB0060551		0.00170204	0.5
295.005	C10H12O6S	M+Cl	{[1-(4-methoxyphenyl)-3-oxopropan-2-yl]oxy}sulfonic acid, [2-hydroxy-5-(3-oxobutyl)phenyl]oxidanesulfonic acid, {[3-(4-methoxyphenyl)oxiran-2-yl]methoxy}sulfonic acid, {[3-(2-hydroxy-4-methoxyphenyl)prop-2-en-1-yl]oxy}sulfonic acid, {2-methoxy-4-[(oxiran-2-yl)methyl]phenyl}oxidanesulfonic acid, [2-hydroxy-6-methoxy-4-(prop-2-en-1-yl)phenyl]oxidanesulfonic acid, [1-(4-methoxyphenyl)-3-oxopropoxy]s…	HMDB0135744, HMDB0135705, HMDB0135663, HMDB0135659, HMDB0135264, HMDB0135261, HMDB0135746		0.0215908	0.5
295.058	C13H16N2O2S2	M-H	N-Methoxyspirobrassinol methyl ether	HMDB0041059		0.000132741	0.5
295.107	C11H20N2O5	M+Cl	Glutamylleucine, Glutamylisoleucine, gamma-Glutamylleucine, gamma-Glutamylisoleucine	HMDB0028823, HMDB0028822, HMDB0011171, HMDB0011170		0.0153157	0.5
295.228	C18H32O3	M-H	13-HODE, (10E,12Z)-9-HODE, (Z)-13-Oxo-9-octadecenoic acid, 12-Hydroxy-8,10-octadecadienoic acid, Avenoleic acid, 9-HODE, 12,13-EpOME, 9,10-Epoxyoctadecenoic acid, Alpha-dimorphecolic acid, 13S-hydroxyoctadecadienoic acid, (1S,2S)-3-oxo-2-pentyl-cyclopentaneoctanoic acid, 9-keto-11Z-octadecenoic acid, 9-hydroxy-10,12-Octadecadienoic acid, 13-keto-trans-9-octadecenoic acid, 8-hydroxy-11Z,14Z-Octade…	HMDB0112194, HMDB0062652, HMDB0029796, HMDB0029998, HMDB0029978, HMDB0010223, HMDB0004702, HMDB0004701, HMDB0004670, HMDB0004667	LMFA02010013, LMFA02000325, LMFA02000318, LMFA02000311, LMFA02000308, LMFA02000291, LMFA02000287, LMFA02000282, LMFA02000153, LMFA02000151, LMFA02000066, LMFA02000065, LMFA02000057, LMFA02000038, LMFA02000037, LMFA02000276, LMFA02000266, LMFA02000236, LMFA02000231, LMFA02000227, LMFA02000188, LMFA02000187, LMFA01060214, LMFA02010012, LMFA02000316, LMFA02000315, LMFA02000290, LMFA02000283, LMFA020…	0.284125	0.1
296.054	C10H15NO7	M+Cl	Pisatoside, Dihydromaleimide beta-D-glucoside	HMDB0039127, HMDB0030277		0.00576702	0.5
297.04	C11H10N4O4	M+Cl	Carbadox	HMDB0031762		0.00399116	0.5
299.054	C10H16O8	M+Cl	6-(butanoyloxy)-3,4,5-trihydroxyoxane-2-carboxylic acid, 3,4,5-trihydroxy-6-[(2-methylpropanoyl)oxy]oxane-2-carboxylic acid, 3-Hydroxy-4-butanolide	HMDB0130127, HMDB0126095, HMDB0034681		0.0547265	0.5
300.058	C12H15N3O2S	M+Cl	Albendazole	HMDB0014659		0.0076713	0.5
302.065	C9H17NO8	M+Cl	N-(1-Deoxy-1-fructosyl)serine, Neuraminic acid	HMDB0037842, HMDB0000830		0.0755109	0.5
302.072	C14H19Cl2NO2	M-H	Chlorambucil	HMDB0014436		0.012385	0.5
303.233	C20H32O2	M-H	Oryzalexin E, Oryzalexin S, 7,13-Eperudien-15-oic acid, Junicedral, Copalic acid, Yucalexin P21, Sideridiol, Drostanolone, Mesterolone, Cis-8,11,14,17-Eicosatetraenoic acid, Arachidonic acid, ent-17-Hydroxy-16beta-kauran-19-al, 17:4(2E,4E,9E,11E)(8Me[R],10Me,15Me[R]), 16:3(2E,10E,12E)(3Me,5Me[R],7My,15Me), 8,11,14,17-eicosatetraenoic acid, 6,10,14,18-eicosatetraenoic acid, 4,8,12,16-eicosatetraen…	HMDB0039702, HMDB0039687, HMDB0037824, HMDB0036830, HMDB0036829, HMDB0036754, HMDB0036702, HMDB0014996, HMDB0006036, HMDB0002177, HMDB0001043, HMDB0036721	LMFA01020381, LMFA01020367, LMFA01030176, LMFA01030175, LMFA01030173, LMFA01030003, LMFA01030001, LMFA01140006, LMFA01030395, LMFA01030393, LMFA01030906, LMFA01030905, LMFA01030871, LMFA01030816, LMFA01030689, LMFA01030687, LMFA01031069, LMST02020107, LMST02020027, LMFA01030818, LMFA01030817, LMFA01030688, LMFA01020222, LMFA01030394, LMFA01030392, LMFA01030391, LMFA01030390, LMFA01030389, LMST020…	0.740321	0.05
304.088	C14H20ClNO2	M+Cl	Alachlor	HMDB0031766		0.00416621	0.5
304.994	C9H10N4O2S2	M+Cl	Sulfamethizole	HMDB0014715		0.0916464	0.5
306.076	C10H17N3O6S	M-H	Glutathione	HMDB0000125		0.342283	0.1
306.077	C18H13NO4	M-H	Aristolodione, Hallacridone	HMDB0033247, HMDB0029826		0.399558	0.1
307.005	C11H12O6S	M+Cl	[2-methoxy-4-(3-oxobut-1-en-1-yl)phenyl]oxidanesulfonic acid, [1-(4-methoxy-1-benzofuran-5-yl)ethoxy]sulfonic acid, [(5-hydroxy-2-methyl-2H-chromen-2-yl)methoxy]sulfonic acid, 5-(Hydroxyphenyl)-gamma-valerolactone-O-sulphate	HMDB0135674, HMDB0129400, HMDB0126424, HMDB0059993		0.0631541	0.5
307.059	C12H16O7	M+Cl	Arbutin	HMDB0029943		0.000678418	0.5
308.88	C6H10S6	M+Cl	Di-2-propenyl hexasulfide	HMDB0039460		0.104858	0.5
308.984	C10H10O7S	M+Cl	3-[4-methoxy-3-(sulfooxy)phenyl]prop-2-enoic acid, 3-[3-methoxy-4-(sulfooxy)phenyl]prop-2-enoic acid, Isoferulic acid 3-sulfate, Ferulic acid 4-sulfate	HMDB0131141, HMDB0127955, HMDB0041748, HMDB0029200		0.00185931	0.5
311.169	C17H28O3S	M-H	N-Undecylbenzenesulfonic acid	HMDB0032549		0.695466	0.05
311.223	C18H32O4	M-H	11-HpODE, (10E,12Z)-(9S)-9-Hydroperoxyoctadeca-10,12-dienoic acid, (Â±)-(E)-13-Hydroxy-10-oxo-11-octadecenoic acid, 12,13-DiHODE, 15,16-DiHODE, 9,10-DiHODE, 9(S)-HPODE, 13-L-Hydroperoxylinoleic acid, 8(R)-Hydroperoxylinoleic acid, 10S-HpODE, 10R-HpODE, 9,10-epoxy-11-hydroxy-12-octadecenoic acid, 9-hydroxy-13-oxo-10-octadecenoic acid, 9-hydroxy-12-oxo-10-octadecenoic acid, 9-hydroxy-10-oxo-12-octa…	HMDB0062281, HMDB0062434, HMDB0040900, HMDB0010201, HMDB0010208, HMDB0010221, HMDB0006940, HMDB0003871, HMDB0004706	LMFA02000286, LMFA02000285, LMFA02000277, LMFA02000172, LMFA02000171, LMFA02000170, LMFA02000166, LMFA02000159, LMFA02000115, LMFA02000104, LMFA02000099, LMFA02000064, LMFA02000049, LMFA02000047, LMFA02000013, LMFA02000009, LMFA01170055, LMFA02000264, LMFA02000250, LMFA02000249, LMFA02000248, LMFA02000224, LMFA02000284, LMFA02000278, LMFA02000167, LMFA02000158, LMFA02000113, LMFA02000050, LMFA020…	0.073086	0.2
315.049	C10H16O9	M+Cl	3,4,5-trihydroxy-6-[(2-hydroxybutanoyl)oxy]oxane-2-carboxylic acid, 6-(1-carboxypropoxy)-3,4,5-trihydroxyoxane-2-carboxylic acid, 3,4,5-trihydroxy-6-[(4-hydroxybutanoyl)oxy]oxane-2-carboxylic acid, 6-(3-carboxypropoxy)-3,4,5-trihydroxyoxane-2-carboxylic acid, 3,4,5-trihydroxy-6-[(3-hydroxybutanoyl)oxy]oxane-2-carboxylic acid, 6-[(1-carboxypropan-2-yl)oxy]-3,4,5-trihydroxyoxane-2-carboxylic acid, …	HMDB0130136, HMDB0130135, HMDB0130133, HMDB0130132, HMDB0130130, HMDB0130129, HMDB0130019, HMDB0126116, HMDB0126115, HMDB0126114, HMDB0126113		0.0811663	0.5
316.122	C17H19N3O	M+Cl	8-hydroxymirtazapine, mirtazapine-N-oxide, Phentolamine	HMDB0060957, HMDB0060955, HMDB0014830		0.00843732	0.5
319.045	C10H12N4O6	M+Cl	Xanthosine	HMDB0000299		0.00339822	0.5
320.046	C16H13O5	M+Cl	3,5,7-trihydroxy-2-(3-methoxyphenyl)-5H-chromen-5-yl, 3,5,7-trihydroxy-2-(3-methoxyphenyl)-1Î»â´-chromen-1-ylium	HMDB0128112, HMDB0125118		0.00562661	0.5
321.044	C15H14O6S	M-H	[4-(7-hydroxy-3,4-dihydro-2H-1-benzopyran-3-yl)phenyl]oxidanesulfonic acid, {3-[3-(4-hydroxyphenyl)propanoyl]phenyl}oxidanesulfonic acid, {3-[3-(3-hydroxyphenyl)propanoyl]phenyl}oxidanesulfonic acid, {3-[3-(3-hydroxyphenyl)-3-oxopropyl]phenyl}oxidanesulfonic acid, [3-(3-hydroxyphenyl)-3-oxo-1-phenylpropoxy]sulfonic acid, [3-(3-hydroxy-3-phenylpropanoyl)phenyl]oxidanesulfonic acid, {3-[3-(2-hydrox…	HMDB0141213, HMDB0135462, HMDB0135459, HMDB0135458, HMDB0135455, HMDB0135454, HMDB0135451, HMDB0135416		0.000769674	0.5
322.045	C9H14N3O8P	M-H	Cytidine 2'-phosphate, Cytidine monophosphate	HMDB0011692, HMDB0000095		0.128481	0.1
323	C11H12O7S	M+Cl	{[4-(4-hydroxy-3-methoxyphenyl)-2-oxobut-3-en-1-yl]oxy}sulfonic acid, [4-(4-hydroxy-3-oxobut-1-en-1-yl)-2-methoxyphenyl]oxidanesulfonic acid, [4-(3-acetyloxiran-2-yl)-2-methoxyphenyl]oxidanesulfonic acid, [2-hydroxy-6-methoxy-4-(3-oxobut-1-en-1-yl)phenyl]oxidanesulfonic acid, {4-[(1Z)-2-hydroxy-3-oxobut-1-en-1-yl]-2-methoxyphenyl}oxidanesulfonic acid, 5'-(3',4'-Dihydroxyphenyl)-gamma-valerolacton…	HMDB0135696, HMDB0135695, HMDB0135693, HMDB0135688, HMDB0135678, HMDB0029191		0.0328247	0.5
323.029	C9H13N2O9P	M-H	3'-UMP, Uridine 2'-phosphate, Pseudouridine 5'-phosphate, Uridine 5'-monophosphate	HMDB0060282, HMDB0011641, HMDB0001271, HMDB0000288		0.676504	0.05
323.029	C10H12N2O8	M+Cl	Orotidine	HMDB0000788		0.17468	0.5
323.048	C19H12O3	M+Cl	Irenolone, Hydroxyanigorufone	HMDB0040716, HMDB0034449		0.0130492	0.5
323.107	C15H20N2O4S	M-H	Acetohexamide	HMDB0014558		0.177614	0.1
325.104	C14H18N2O7	M-H	Humilixanthin	HMDB0039123		0.569884	0.05
325.107	C14H18N4O3	M+Cl	Benomyl, Trimethoprim	HMDB0031767, HMDB0014583		0.000829078	0.5
325.109	C16H20NO4	M+Cl	Rutalinium, Ribalinium	HMDB0033348, HMDB0033346		0.00703918	0.5
325.184	C18H30O3S	M-H	4-Dodecylbenzenesulfonic Acid, 2-Dodecylbenzenesulfonic acid	HMDB0059915, HMDB0031031		0.702764	0.05
327.233	C22H32O2	M-H	(Z,Z)-2-Methyl-5-(8,11,14-pentadecatrienyl)-1,3-benzenediol, Retinol acetate, Grifolin, Neogrifolin, Docosahexaenoic acid, DHA (d5), 3,9,15-Docosatriynoic acid, DHA, 10,13,16-Docosatriynoic acid, 8,11,14-Docosatriynoic acid, Retinol Acetate/All-trans-retinyl Acetate, 22:6(4Z,7Z,10Z,13Z,16Z,19Z)	HMDB0038908, HMDB0035185, HMDB0030446, HMDB0030053, HMDB0002183	LMFA01030762, LMFA01030683, LMFA01030185, LMFA01030685, LMFA01030684, LMPR01090012, SLM:000001084	0.369178	0.1
328.045	C10H20NO5PS2	M-H	Mecarbam	HMDB0031800		0.0397699	0.2
328.045	C10H12N5O6P	M-H	Adenosine 2',3'-cyclic phosphate, Cyclic AMP	HMDB0011616, HMDB0000058		0.198915	0.1
332.054	C13H15NO7	M+Cl	Hexahydro-6,7-dihydroxy-5-(hydroxymethyl)-3-(2-hydroxyphenyl)-2H-pyrano[2,3-d]oxazol-2-one	HMDB0037297		0.0359169	0.5
333.059	C9H19O11P	M-H	1-(sn-Glycero-3-phospho)-1D-myo-inositol	HMDB0011649		0.00123221	0.5
338.884	C6H6Cl2N2O4S2	M+Cl	Dichlorphenamide	HMDB0015275		0.00385083	0.5
338.989	C6H14O12P2	M-H	1-phosphatidyl-1D-myo-inositol-3,4-bisphosphate, beta-D-Fructose 1,6-bisphosphate, D-Mannose 1,6-bisphosphate, D-Tagatose 1,6-bisphosphate, 1D-Myo-inositol 3,4-bisphosphate, 1D-Myo-inositol 1,3-bisphosphate, Alpha-D-Glucose 1,6-bisphosphate, Fructose 1,6-bisphosphate, D-Fructose 2,6-bisphosphate, 1D-Myo-inositol 1,4-bisphosphate	HMDB0062191, HMDB0060444, HMDB0060269, HMDB0006872, HMDB0006235, HMDB0006234, HMDB0003514, HMDB0001058, HMDB0001047, HMDB0000968		0.275122	0.1
342.003	C5H15N3O8P2	M+Cl	Histamine Phosphate	HMDB0014805		0.326824	0.5
342.092	C17H17N3O3S	M-H	N-desmethylrosiglitazone	HMDB0060980		0.0800765	0.2
343.095	C16H20O6	M+Cl	Mono-(2-ethyl-5-carboxypentyl) phthalate, 8-Acetylegelolide	HMDB0094647, HMDB0037772		0.00100319	0.5
344.04	C10H12N5O7P	M-H	Guanosine 2',3'-cyclic phosphate, Cyclic GMP	HMDB0011629, HMDB0001314		0.0155121	0.5
345.05	C18H19BrO2	M-H	18-bromo-13E,17E-octadecatrien-5,7,15-triynoic acid, 18-bromo-9Z,17E-octadecadien-5,7,15-triynoic acid, 18-bromo-9E,17E-octadecadien-5,7,15-triynoic acid, 18-bromo-9Z,17Z-octadecadien-5,7,15-triynoic acid		LMFA01090131, LMFA01090127, LMFA01090124, LMFA01090128	0.0265266	0.2
346.056	C10H14N5O7P	M-H	2-hydroxy-dAMP, Adenosine 2'-phosphate, 3'-AMP, 2'-Deoxyguanosine 5'-monophosphate, Adenosine monophosphate	HMDB0059594, HMDB0011617, HMDB0003540, HMDB0001044, HMDB0000045		0.805804	0.05
346.073	C11H21NO7S	M+Cl	N-(1-Deoxy-1-fructosyl)methionine	HMDB0037841		0.00674055	0.5
347.04	C10H13N4O8P	M-H	Inosine 2'-phosphate, Inosinic acid	HMDB0011681, HMDB0000175		0.791135	0.05
347.041	C16H12O9	M-H	3,5,7-trihydroxy-6-methoxy-2-(2,4,5-trihydroxyphenyl)-4H-chromen-4-one, 3,5,7-trihydroxy-6-methoxy-2-(2,3,4-trihydroxyphenyl)-4H-chromen-4-one, 3,5,7-trihydroxy-6-methoxy-2-(3,4,5-trihydroxyphenyl)-4H-chromen-4-one, 2-(2,5-dihydroxy-4-methoxyphenyl)-3,5,6,7-tetrahydroxy-4H-chromen-4-one	HMDB0131885, HMDB0131884, HMDB0131883, HMDB0129456		0.198248	0.1
350.07	C16H15F2N3Si	M+Cl	Flusilazole	HMDB0039815		0.0194883	0.5
357.059	C12H18O10	M+Cl	Lepidimoic acid	HMDB0041096		0.0497613	0.5
358.087	C17H17N3O4S	M-H	N-Desmethyl-p-hydroxyrosiglitazone, N-Desmethyl-O-hydroxy rosiglitazone	HMDB0060838, HMDB0060836		0.00492421	0.5
359.09	C16H20O7	M+Cl	3,4,5-trihydroxy-6-{[(3E)-4-phenylbut-3-en-2-yl]oxy}oxane-2-carboxylic acid, 3,4,5-trihydroxy-6-{[(2E)-2-methyl-3-phenylprop-2-en-1-yl]oxy}oxane-2-carboxylic acid	HMDB0133730, HMDB0133619		0.00154014	0.5
359.127	C17H24O6	M+Cl	Monoacetoxyscirpenol, 4-Acetoxyscirpene-3,15-diol, Blumealactone C, 3-Acetoxyscirpene-4,15-diol, AF Toxin II	HMDB0035848, HMDB0035847, HMDB0035357, HMDB0034576, HMDB0033504		0.00106395	0.5
362.051	C10H14N5O8P	M-H	Cyclic pyranopterin monophosphate, 8-Oxo-dGMP, Guanosine monophosphate	HMDB0059639, HMDB0011670, HMDB0001397		0.505035	0.05
362.237	C18H37NO4S	M-H	N-palmitoyl taurine		LMFA08020080	0.156715	0.1
363.054	C17H16O7S	M-H	(4-{[2-methoxy-4-(prop-2-en-1-yl)phenoxy]carbonyl}phenyl)oxidanesulfonic acid	HMDB0135252		0.000887282	0.5
364.086	C17H19NO6S	M-H	Hydromorphone-3-sulphate, 4beta-(2-Aminoethylthio)catechin	HMDB0060825, HMDB0037475		0.089447	0.2
366.074	C18H18FNO2S	M+Cl	R-95913	HMDB0013930		0.121129	0.5
366.075	C17H17NO6	M+Cl	Citbrasine	HMDB0037797		0.0146282	0.5
370.136	C17H25N3O2S	M+Cl	Naratriptan, Almotriptan	HMDB0015087, HMDB0015054		0.00493205	0.5
370.144	C19H22ClN5O	M-H	Trazodone	HMDB0014794		0.10438	0.2
373.215	C20H34O4	M+Cl	15-Hydroperoxyeicosa-8Z,11Z,13E-trienoate, Sterebin E, 10,11-dihydro-leukotriene B4, 6,7-dihydro-12-epi-LTB4, 12-Keto-tetrahydro-leukotriene B4, 5,6-DHET, 11,12-DiHETrE, 8,9-DiHETrE, 14,15-DiHETrE	HMDB0060106, HMDB0035379, HMDB0012504, HMDB0012838, HMDB0002995, HMDB0002343, HMDB0002314, HMDB0002311, HMDB0002265		0.00214237	0.5
375.231	C20H36O4	M+Cl	PGE1 alcohol, 11-deoxy-PGF1b, 11-deoxy-PGF1a, Thromboxanoic acid skeleton, PGF2alpha alcohol, 15S-HpEDE		LMFA03010053, LMFA03010070, LMFA03010068, LMFA03030000, LMFA03010113, LMFA01040030	0.253161	0.2
377.051	C17H14O10	M-H	3,4,5-trihydroxy-6-({7-oxo-7H-furo[3,2-g]chromen-4-yl}oxy)oxane-2-carboxylic acid	HMDB0129424		0.0231297	0.2
386.237	C20H37NO4S	M-H	N-linoleoyl taurine		LMFA08020138	0.0554336	0.2
388.253	C20H39NO4S	M-H	N-oleoyl taurine		LMFA08020081	0.17886	0.1
389.21	C20H34O5	M+Cl	11,12,15-trihydroxyeicosatrienoic acid, 15-keto-PGF1alpha, (5Z,9E,12S,14Z)-8,11,12-Trihydroxyicosa-5,9,14-trienoate, Sterebin G, 13,14-Dihydro- lipoxin A4, Prostaglandin H1, 11-Epi-PGF2a, 11b-PGF2a, 11,12,15-TriHETRE, 8-iso-13,14-dihydro-15-keto-PGF2a, Prostaglandin D1, 8-Isoprostaglandin F2a, 11,14,15-THETA, 8-Isoprostaglandin E1, 13,14-Dihydro-15-keto PGF2a, 11,12,15-THETA, 8-isoprostaglandin P…	HMDB0062278, HMDB0060045, HMDB0060107, HMDB0035380, HMDB0012563, HMDB0013041, HMDB0011137, HMDB0010199, HMDB0010170, HMDB0006562, HMDB0005102, HMDB0005083, HMDB0004694, HMDB0004686, HMDB0004685, HMDB0004684, HMDB0002115, HMDB0001977, HMDB0001965, HMDB0001483, HMDB0001442, HMDB0001139	LMFA03110165, LMFA03110164, LMFA03110163, LMFA03110162, LMFA03110159, LMFA03110157, LMFA03110155, LMFA03110153, LMFA03110152, LMFA03110151, LMFA03110149, LMFA03110148, LMFA03110147, LMFA03110144, LMFA03110143, LMFA03110113, LMFA03110111, LMFA03110048, LMFA03110044, LMFA03110043, LMFA03110039, LMFA03110037, LMFA03110036, LMFA03110035, LMFA03110033, LMFA03110032, LMFA03110029, LMFA03110024, LMFA031…	0.0977757	0.5
391.213	C22H32O6	M-H	Dihydrofukinolide, (Z)-7-(5-((1E,3E,6Z,9Z)-dodeca-1,3,6,9-tetraen-1-yl)-1,2-dioxolan-3-yl)-7-hydroperoxyhept-4-enoic acid	HMDB0034662	LMFA04060001	0.000409479	0.5
391.225	C19H37O6P	M-H	CPA(16:0/0:0), CPA(16:0)	HMDB0007003	LMGP00000057	0.731252	0.05
391.226	C20H36O5	M+Cl	13,14-Dihydro PGF2a, 13,14-Dihydro PGE1, Prostaglandin F1a, 13,14-dihydro-15-keto-PGF1alpha, 13,14-dihydro-PGE1, 13,14-dihydro-PGF2alpha, PGF1beta, PGF1alpha	HMDB0004239, HMDB0002689, HMDB0002685	LMFA03010168, LMFA03010144, LMFA03010079, LMFA03010069, LMFA03010137	0.265437	0.5
393.241	C19H39O6P	M-H	LysoPA(P-16:0e/0:0), PA(P-16:0/0:0),1-hexadecylglycerone 3-phosphate, PA(P-16:0/0:0)	HMDB0011154	LMGP10070003, SLM:000389491, SLM:000046440	0.228653	0.1
393.241	C20H38O5	M+Cl	13,14-Dihydro PGF-1a, 9,12-dimethoxy-13-hydroxy-10-octadecenoic acid, 9,10-dimethoxy-13-hydroxy-11-octadecenoic acid, 11,13-dimethoxy-12-hydroxy-9-octadecenoic acid, 9,13-dihydroxy-12-ethoxy-10-octadecenoic acid, 9,13-dihydroxy-10-ethoxy-11-octadecenoic acid	HMDB0005076	LMFA01080005, LMFA01080004, LMFA01080003, LMFA01050122, LMFA01050121	0.0841644	0.5
401.139	C25H22O5	M-H	Ulexone B, Tomentolide A, cis-and-trans-Inophyllolide		LMPK12050212, LMPK12100026, LMPK12100023	0.0237431	0.2
401.999	C14H13N3O5S2	M+Cl	5'-Hydroxymethyl meloxicam	HMDB0060780		0.0411924	0.5
402.011	C9H15N3O11P2	M-H	CDP	HMDB0001546		0.0127638	0.5
402.995	C9H14N2O12P2	M-H	Uridine 5'-diphosphate	HMDB0000295		0.479997	0.05
402.995	C10H13N2O11P	M+Cl	Orotidylic acid	HMDB0000218		0.127515	0.5
403.262	C22H40O4	M+Cl	Octadecyl fumarate	HMDB0038073	LMFA07010979	0.110705	0.5
403.997	C15H13O9S	M+Cl	(-)-Epicatechin sulfate	HMDB0012467		0.00994611	0.5
407.22	C19H37O7P	M-H	1-(9Z-hexadecenoyl)-glycero-3-phosphate, 1-palmitoyl-dihydroxyacetone-phosphate, PA(16:1(9Z)/0:0), 1-palmitoylglycerone 3-phosphate, PA(0:0/16:1(9Z)), PA(16:1(9Z)/0:0), 1-hexadecanoylglycerone 3-phosphate, PA(16:1(6Z)/0:0), PA(0:0/16:1(6Z)), PA(P-14:0/2:0), PA(P-13:0/3:0)	HMDB0062323, HMDB0062190	,SLM:000043261, SLM:000020666, SLM:000000496, SLM:000020654, SLM:000043247, SLM:000047786, SLM:000046522LMGP10050016, LMGP00000063	0.093644	0.2
407.221	C20H36O6	M+Cl	TXB1, 13,14-dihydro-19R-hydroxyPGE1, 19R-hydroxy-PGF1alpha, 8,8a-Deoxyoleandolide		LMFA03030008, LMFA03010165, LMFA03010038, LMPK04000030	0.0356638	0.5
409.236	C19H39O7P	M-H	LysoPA(16:0/0:0), LysoPA(0:0/16:0), LPA(0:0/16:0), PA(16:0/0:0), 1-palmitoylglycerol 3-phosphate, PA(O-13:0/3:0), PA(0:0/16:0), PA(16:0/0:0), PA(O-14:0/2:0)	HMDB0007853, HMDB0007849	LMGP10050042, LMGP10050006, LMGP10050041, SLM:000044962, SLM:000043273, SLM:000000421, SLM:000046226	0.47823	0.05
415.225	C21H37O6P	M-H	CPA(18:2(9Z,12Z)/0:0), 1-O-(9Z,12Z,15Z)-octadecatrienylglycerone 3-phosphate	HMDB0007007	SLM:000389503	0.626032	0.05
415.226	C22H36O5	M+Cl	Bisnorcholic acid,1a,1b-dihomo-PGD2, 16,16-dimethyl-PGD2, Dinoravicholic acid, Dinor-beta-muricholic acid, Dinorcholic acid, Dihomo-PGI2, 20-ethyl-PGE2, 16,16-dimethyl-PGE2, Dinor-omega-muricholic acid, Dinor-alpha-muricholic acid, Dinorhyocholic acid, 1a,1b-dihomo-PGE2	HMDB0002082	LMFA03010156, LMFA03010052, LMST04050016, LMST04050013, LMST04050005, LMFA03010195, LMFA03010174, LMFA03010065, LMST04050014, LMST04050012, LMST04050009, LMFA03010155	0.239123	0.5
417.241	C21H39O6P	M-H	CPA(18:1(9Z)/0:0), CPA(18:1(11Z)/0:0),CPA(18:1(9Z)), 1-O-(9Z,12Z)-octadecadienylglycerone 3-phosphate, PA(P-18:2(9Z,12Z)/0:0)	HMDB0007006, HMDB0007005	LMGP00000056, SLM:000389501, SLM:000046435	0.77731	0.05
417.241	C22H38O5	M+Cl	Misoprostol, 7-F2-dihomo-IsoP, 17-F2-dihomo-IsoP, 15-methyl-15R-PGF2alpha methyl ester, 20-ethyl PGF2alpha, 1a,1b-dihomo-PGE1, 14-F2-dihomo-IsoP, unoprostone, 16,16-dimethyl-PGF2beta, 16,16-dimethyl-PGE1, 1a,1b-dihomo-PGF2alpha	HMDB0015064	LMFA03110170, LMFA03110167, LMFA03010122, LMFA03010120, LMFA03010108, LMFA03110169, LMFA03010204, LMFA03010083, LMFA03010057, LMFA03010157	0.278412	0.5
419.257	C21H41O6P	M-H	CPA(18:0/0:0), CPA(18:0), PA(P-18:1(13Z)/0:0), PA(P-18:1(11Z)/0:0), PA(O-18:2(9Z,12Z)/0:0), PA(P-18:1(9Z)/0:0), 1-O-(9Z)-octadecenylglycerone 3-phosphate	HMDB0007004	LMGP00000055, SLM:000046433, SLM:000046430, SLM:000020690, SLM:000046436, SLM:000389492	0.89034	0.05
419.268	C21H40N2O4	M+Cl	N-palmitoyl glutamine		LMFA08020127	0.0916441	0.5
421.121	C25H22O4	M+Cl	Fulvinervin B		LMPK12110179	0.018475	0.5
423.03	C12H18N4O7P2S	M-H	Thiamine(1+) Diphosphate(1-)	HMDB0062636		0.319471	0.1
423.03	C14H18NO10S2	M-H	Glucosinalbin	HMDB0038401		0.339707	0.1
423.252	C20H41O7P	M-H	1-heptadecanoyl-glycero-3-phosphate, PA(17:0/0:0), PA(17:0/0:0), PA(0:0/17:0), PA(17:0/0:0), PA(O-14:0/3:0), PA(O-15:0/2:0), PA(0:0/17:0), PA(O-13:0/4:0)	HMDB0062318	LMGP10050036, SLM:000020633, SLM:000043271, SLM:000000638, SLM:000046242, SLM:000045186, SLM:000043224, SLM:000044947	0.0478014	0.2
425.026	C11H19O13P	M+Cl	1-Phosphatidyl-D-myo-inositol	HMDB0006953		0.000387753	0.5
426.022	C10H15N5O10P2	M-H	ADP, dGDP, Adenosine 3',5'-diphosphate	HMDB0001341, HMDB0000960, HMDB0000061		0.707946	0.05
426.982	C10H21AsO9S	M+Cl	beta-D-3-[5-Deoxy-5-(dimethylarsinyl)ribofuranosyloxy]-2-hydroxy-1-propanesulfonic acid	HMDB0032686		0.452782	0.5
427.061	C14H20N6O5Se	M-H	Se-Adenosyl-L-selenohomocysteine, Se-Adenosylselenohomocysteine	HMDB0062526, HMDB0011117		0.0016713	0.5
429.205	C21H35O7P	M-H	LysoPA(18:4(6Z,9Z,12Z,15Z)/0:0), 1-(6Z,9Z,12Z,15Z-octadecatetraenoyl)-glycero-3-phosphate, PA(18:4(6Z,9Z,12Z,15Z)/0:0), PA(18:4(6Z,9Z,12Z,15Z)/0:0), PA(0:0/18:4(6Z,9Z,12Z,15Z))	HMDB0114745, HMDB0062309	LMGP10050024, SLM:000020653, SLM:000043245	0.0581703	0.2
429.205	C22H34O6	M+Cl	3'-Methoxy-[6]-Gingerdiol 3,5-diacetate, (3b,6b,8b,12a)-8,12-Epoxy-7(11)-eremophilene-6-angeloyloxy-8,12-dimethoxy-3-ol, delta18-14-NeuroF, delta14-16-NeuroF, delta15-11-NeuroF, delta11-13-NeuroF, delta12-8-NeuroF, delta9-5-NeuroF, delta5-7-NeuroF, delta15-10-NeuroF, delta11-14-NeuroF, delta12-7-NeuroF, delta8-11-NeuroF, delta5-8-NeuroF, 3'-Methoxy-[6]-Gingerdiol 3,5-diacetate, delta8-10-NeuroF, …	HMDB0040569, HMDB0031964	LMFA04020016, LMFA04020015, LMFA04020014, LMFA04020013, LMFA04020012, LMFA04020010, LMFA04020009, LMFA04020006, LMFA04020005, LMFA04020004, LMFA04020003, LMFA04020001, LMFA07010756, LMFA04020011, LMFA04020008, LMFA04020007, LMFA04020002	0.0210514	0.5
430.273	C23H41NO4	M+Cl	9,12-Hexadecadienoylcarnitine, (7Z,10Z)-hexadecadienoylcarnitine	HMDB0013334	LMFA07070021	0.0134676	0.5
431.22	C21H37O7P	M-H	LysoPA(18:3(6Z,9Z,12Z)/0:0), LysoPA(18:3(9Z,12Z,15Z)/0:0), 1-(9Z,12Z,15Z-octadecatrienoyl)-glycero-3-phosphate, 1-(6Z,9Z,12Z-octadecatrienoyl)-glycero-3-phosphate, PA(18:3(6Z,9Z,12Z)/0:0), PA(18:3(9Z,12Z,15Z)/0:0), PA(18:3(9Z,12Z,15Z)/0:0), PA(18:3(6Z,9Z,12Z)/0:0), PA(0:0/18:3(6Z,9Z,12Z)), PA(0:0/18:3(9Z,12Z,15Z))	HMDB0114743, HMDB0114744, HMDB0062320, HMDB0062316	LMGP10050023, LMGP10050035, SLM:000000787, SLM:000000790, SLM:000043246, SLM:000043258	0.127961	0.1
431.221	C22H36O6	M+Cl	methyl 8-[3,5-epidioxy-2-(3-hydroperoxy-1-pentenyl)-cyclopentyl]-octanoate, PGF2alpha-11-acetate		LMFA01040054, LMFA03010096	0.0491513	0.5
433.236	C21H39O7P	M-H	LysoPA(18:2(9Z,12Z)/0:0), LysoPA(0:0/18:2(9Z,12Z)), PA(18:2(9Z,12Z)/0:0), LPA(0:0/18:2(9Z,12Z)), PA(18:2(9Z,11E)/0:0), PA(0:0/18:2(9Z,11E)), PA(0:0/18:2(9Z,12Z)), PA(18:2(9Z,12Z)/0:0)	HMDB0007856, HMDB0007852	LMGP10050017, LMGP10050044,SLM:000020662, SLM:000043255, SLM:000043260, SLM:000000785	0.253466	0.1
435.252	C21H41O7P	M-H	DHAP(18:0), LysoPA(18:1(9Z)/0:0), LysoPA(0:0/18:1(9Z)), lysophosphatidic acid, PA(0:0/18:1(9Z)), PA(18:1(9Z)/0:0), PA(0:0/18:1(11E)), PA(P-14:0/4:0), PA(18:1(6Z)/0:0), 1-octadecanoylglycerone 3-phosphate, PA(0:0/18:1(11Z)), PA(0:0/18:1(9Z)), PA(0:0/18:1(6Z)), PA(P-16:0/2:0), PA(18:1(11E)/0:0), PA(18:1(11Z)/0:0), PA(P-15:0/3:0), PA(18:1(9Z)/0:0)	HMDB0011133, HMDB0007855, HMDB0007851	LMGP10050045, LMGP10050014, LMGP10050008,SLM:000043208, SLM:000047787, SLM:000020655, SLM:000389843, SLM:000043215, SLM:000043262, SLM:000043248, SLM:000047466, SLM:000020617, SLM:000020624, SLM:000046762, SLM:000000635	0.437533	0.05
436.283	C21H44NO6P	M-H	PE(P-16:0e/0:0), PE(P-16:0/0:0), PC(P-13:0/0:0)	HMDB0011152	LMGP02070001, SLM:000049328, SLM:000049359	0.00172921	0.5
437.217	C18H34N4O6	M+Cl	Merodesmosine	HMDB0030407		0.00358435	0.5
437.267	C21H43O7P	M-H	LysoPA(18:0/0:0), LysoPA(0:0/18:0),PA(18:0/0:0), LPA(0:0/18:0),PA(O-14:0/4:0), PA(0:0/18:0), PA(O-15:0/3:0), PA(18:0/0:0), PA(O-16:0/2:0)	HMDB0007854, HMDB0007850	LMGP10050005, LMGP10050043,SLM:000046227, SLM:000043277, SLM:000045202, SLM:000000640, SLM:000045906	0.740985	0.05
437.268	C22H42O6	M+Cl	Sorbitan palmitate	HMDB0029887	LMFA07011019	0.29894	0.5
439.226	C24H36O5	M+Cl	Lucidone C, Lovastatin, 7a,12a-Dihydroxy-3-oxo-4-cholenoic acid, 6alpha-Hydroxy-3,7-dioxo-5beta-cholan-24-oic Acid, 2,12alpha-Dihydroxy-3-oxo-5beta-chol-1-en-24-oic Acid, 4,12alpha-Dihydroxy-3-oxochol-4-en-24-oic Acid, 12alpha-Hydroxy-3,6-dioxo-5beta-cholan-24-oic Acid, 3alpha-Hydroxy-11,12-dioxo-5beta-cholan-24-oic Acid, 3alpha,12alpha-Dihydroxy-15-oxo-5beta-chol-8(14)-en-24-oic Acid, 2beta,3bet…	HMDB0038152, HMDB0014372, HMDB0000447	LMST04010440, LMST04010435, LMST04010434, LMST04010432, LMST04010390, LMST04010357, LMST04010317, LMST04010271, LMST04010197, LMST04010195, LMST04010194, LMST04010192, LMST04010413, LMST04010405, LMST04010346, LMST04010336, LMST04010276, LMST04010241, LMST04010196, LMST04010193	0.105978	0.5
439.227	C22H36N2O5S	M-H	Tirofiban	HMDB0014913		0.141874	0.1
442.017	C10H15N5O11P2	M-H	8-oxo-dGDP, Guanosine diphosphate	HMDB0059648, HMDB0001201		0.350297	0.1
447.215	C21H37O8P	M-H	PA(2:0/16:2(9Z,12Z)), PA(16:2(9Z,12Z)/2:0)		SLM:000025554, SLM:000025098	0.0770474	0.1
447.216	C18H39NO7P	M+Cl	LysoPC(10:0)	HMDB0003752		0.0272113	0.5
447.299	C23H44N2O4	M+Cl	N-stearoyl glutamine		LMFA08020130	0.0680858	0.5
452.278	C21H44NO7P	M-H	LysoPE(16:0/0:0), LysoPE(0:0/16:0), PE(16:0/0:0), PC(13:0/0:0), LysoPE(0:0/16:0), PC(0:0/13:0), PC(13:0/0:0), GP-NAE (16:0), PC(0:0/13:0), PE(O-13:0/3:0), PE(O-14:0/2:0), PC(13:0/0:0), PE(16:0/0:0), PE(0:0/16:0)	HMDB0011503, HMDB0011473	LMGP02050002, LMGP01050001, LMGP02050036, SLM:000014145, SLM:000020705, SLM:000390106, SLM:000014219, SLM:000028657, SLM:000029921, SLM:000020775, SLM:000000654, SLM:000043354	0.0612462	0.2
452.281	C28H39NO4	M-H	Sambutoxin	HMDB0041085		0.0564976	0.2
455.117	C27H20N2O3	M+Cl	Bikoeniquinone A	HMDB0040789		0.186468	0.5
459.254	C30H36O4	M-H	Munchiwarin, Sophoranone, Sophoradin, Kazinol H		LMPK12120412, LMPK12140034, LMPK12120050, LMPK12020242	9.017e-05	0.5
461.27	C30H38O4	M-H	Helilupolone, Kazinol Q, Kazinol E		LMPK12120593, LMPK12020238, LMPK12020237	0.000652344	0.5
462.299	C23H46NO6P	M-H	PE(P-18:1(13Z)/0:0), PE(P-18:1(9Z)/0:0), PE(P-18:1(11Z)/0:0), PE(O-18:2(9Z,12Z)/0:0)		SLM:000049352, SLM:000049355, SLM:000049349, SLM:000046335	0.296172	0.05
464	C15H13ClFN5O5S	M+Cl	Cloransulam-methyl	HMDB0033147		0.00181389	0.5
464.278	C22H44NO7P	M-H	LysoPC(14:1(9Z)), PE(17:1(9Z)/0:0), PC(14:1(9Z)/0:0),PC(14:1(9Z)/0:0), PE(P-13:0/4:0), PC(0:0/14:1(9Z)), PE(P-14:0/3:0), PE(P-15:0/2:0)	HMDB0010380	LMGP02050008, LMGP01050014, SLM:000020758, SLM:000049426, SLM:000014198, SLM:000050721, SLM:000049665	0.0313333	0.2
464.278	C23H43NO6	M+Cl	Hexadecanedioic acid mono-L-carnitine ester	HMDB0000712	LMFA07070007	0.0123459	0.5
465.249	C25H38O8	M-H	3-alpha-hydroxy-5-alpha-androstane-17-one 3-D-glucuronide, 5-alpha-Dihydrotestosterone glucuronide, Etiocholanolone glucuronide, Androsterone glucuronide, 5-alpha-Dihydrotestosterone glucuronide, Etiocholan-3alpha-ol-17-one 3-glucuronide, Androsterone 3-glucuronide	HMDB0010365, HMDB0006203, HMDB0004484, HMDB0002829	LMST05010001, LMST05010061, LMST05010041, LMST05010014, LMST05010013	0.000190001	0.5
465.304	C27H46O4S	M-H	Cholesterol sulfate	HMDB0000653	LMST05020016	0.27324	0.1
478.257	C22H42NO8P	M-H	PE(3:0/14:1(9Z)), PE(14:1(9Z)/3:0)		SLM:000036239, SLM:000034836	0.0113895	0.2
478.26	C29H37NO5	M-H	PC-M5',Cytochalasin B	HMDB0038569	LMPK11000002	0.0019475	0.5
478.294	C23H46NO7P	M-H	LysoPE(18:1(9Z)/0:0), LysoPE(18:1(11Z)/0:0), LysoPE(0:0/18:1(9Z)), LysoPE(0:0/18:1(11Z)), LysoPE(0:0/18:1(11Z)), LysoPE(18:1(11Z)/0:0), PE(18:1(9Z)/0:0), PC(15:1(9Z)/0:0), LysoPE(0:0/18:1(9Z)),PE(0:0/18:1(9Z)), PE(18:1(9Z)/0:0), PE(P-16:0/2:0), GP-NAE (18:1(9Z)), PE(18:1(11E)/0:0), PE(0:0/18:1(11E)), PE(0:0/18:1(11Z)), PE(18:1(6Z)/0:0), PE(P-15:0/3:0), PE(P-14:0/4:0), PE(18:1(11Z)/0:0), PE(0:0/18…	HMDB0011506, HMDB0011505, HMDB0011476, HMDB0011475	LMGP02050039, LMGP02050064, LMGP02050004, LMGP01050125, LMGP02050040, SLM:000043343, SLM:000030158, SLM:000050385, SLM:000390112, SLM:000030104, SLM:000043289, SLM:000043296, SLM:000030144, SLM:000049681, SLM:000050706, SLM:000030111, SLM:000043329, SLM:000047947	0.103939	0.2
480.273	C22H44NO8P	M-H	PC(9:0/5:0), PS(P-16:0/0:0), PC(8:0/6:0), PC(7:0/7:0), PC(6:0/8:0), PC(10:0/4:0), PC(12:0/2:0), PC(2:0/12:0), PC(12:0/2:0), PE(15:0/2:0), PC(6:0/8:0), PE(2:0/15:0), PE(13:0/4:0), PE(13:0/4:0), PE(4:0/13:0), PC(8:0/6:0), PE(15:0/2:0), PC(10:0/4:0), PE(2:0/15:0), PE(4:0/13:0), PE(14:0/3:0), PC(4:0/10:0), PE(3:0/14:0), PS(P-16:0/0:0)	LMGP01011269, LMGP03070003, LMGP01011248, LMGP01011238, LMGP01011233, LMGP01010403, LMGP01010443	SLM:000012559, SLM:000012872, SLM:000031265, SLM:000013347, SLM:000034934, SLM:000030555, SLM:000036557, SLM:000035004, SLM:000013658, SLM:000036161, SLM:000012715, SLM:000034994, SLM:000035078, SLM:000036414, SLM:000012636, SLM:000036257, SLM:000052258	0.0585451	0.1
480.31	C23H48NO7P	M-H	LysoPE(18:0/0:0), LysoPE(0:0/18:0), LysoPC(15:0), PE(18:0/0:0), PC(15:0/0:0), LysoPE(0:0/18:0), PC(0:0/15:0), PC(15:0/0:0), PE(O-16:0/2:0), PE(O-14:0/4:0), PE(0:0/18:0), GP-NAE (18:0), PC(15:0/0:0), PE(O-15:0/3:0), PC(0:0/15:0), PC(O-13:0/2:0), PE(18:0/0:0)	HMDB0011130, HMDB0011129, HMDB0010381	LMGP02050001, LMGP01050016, LMGP02050038, SLM:000014214, SLM:000020714, SLM:000029601, SLM:000029922, SLM:000043358, SLM:000390108, SLM:000020771, SLM:000028897, SLM:000014154, SLM:000027205, SLM:000030172	0.356611	0.1
486.264	C26H37N5O2	M+Cl	Cabergoline	HMDB0014393		0.00139338	0.5
488.278	C25H43NO6	M+Cl	10-Deoxymethymycin		LMPK04000035	0.02896	0.5
490.294	C24H46NO7P	M-H	PC(0:0/16:2(9Z,12Z)), PC(16:2(9Z,12Z)/0:0)		SLM:000014194, SLM:000020755	0.036184	0.1
490.294	C25H45NO6	M+Cl	O-[(9Z)-17-carboxyheptadec-9-enoyl]carnitine		LMFA07070086	0.0141968	0.5
490.33	C25H50NO6P	M-H	PE(P-20:1(11Z)/0:0)		SLM:000049348	0.182418	0.05
491.278	C24H45O8P	M-H	PA(18:1(11E)/3:0), PA(18:1(11Z)/3:0), PA(3:0/18:1(11Z)), PA(3:0/18:1(11E)), PA(18:1(9Z)/3:0), PA(3:0/18:1(6Z)), PG(P-18:2(9Z,12Z)/0:0), PA(18:1(6Z)/3:0), PA(3:0/18:1(9Z))		SLM:000021088, SLM:000021641, SLM:000026762, SLM:000026755, SLM:000025340, SLM:000026795, SLM:000504582, SLM:000024246, SLM:000026809	0.000420206	0.5
504.273	C25H43NO7	M+Cl	Neomethymycin, Methymycin		LMPK04000036, LMPK04000037	0.00901628	0.5
504.31	C25H48NO7P	M-H	LysoPE(20:2(11Z,14Z)/0:0), LysoPE(0:0/20:2(11Z,14Z)),LysoPE(0:0/20:2(11Z,14Z)), PE(20:2(11Z,14Z)/0:0), PC(17:2(9Z,12Z)/0:0), PE(P-18:1(11Z)/2:0), PE(P-18:1(13Z)/2:0), PE(P-18:1(9Z)/2:0), PE(0:0/20:2(11Z,14Z)), PE(O-18:2(9Z,12Z)/2:0), PE(20:2(11Z,14Z)/0:0)	HMDB0011513, HMDB0011483	LMGP02050047, LMGP02050021, LMGP01050127	0.0649884	0.2
505.988	C10H16N5O13P3	M-H	2-hydroxy-dATP, dGTP, Adenosine triphosphate	HMDB0059593, HMDB0001440, HMDB0000538		0.411112	0.1
506.289	C24H46NO8P	M-H	PS(P-18:1(11Z)/0:0), PC(14:1(9Z)/2:0), PS(P-18:1(9Z)/0:0), PC(2:0/14:1(9Z)), PS(O-18:2(9Z,12Z)/0:0), PS(P-18:1(13Z)/0:0), PE(16:1(6Z)/3:0), PE(16:1(9Z)/3:0), PE(3:0/16:1(6Z)), PE(3:0/16:1(9Z))		SLM:000052248, SLM:000012398, SLM:000052254, SLM:000012555, SLM:000052271, SLM:000052251, SLM:000033572, SLM:000034678, SLM:000036223, SLM:000036237	0.090679	0.1
506.325	C25H50NO7P	M-H	LysoPE(20:1(11Z)/0:0), LysoPE(0:0/20:1(11Z)),PC(17:1(10Z)/0:0), LysoPE(0:0/20:1(11Z)), PE(20:1(11Z)/0:0), PC(17:1(9Z)/0:0), PC(P-15:0/2:0), PE(P-18:0/2:0), PE(0:0/20:1(11Z)), PE(P-17:0/3:0), PE(O-18:1(13Z)/2:0), PE(P-16:0/4:0), PC(P-13:0/4:0), PE(20:1(11Z)/0:0), PE(P-14:0/6:0), PC(P-14:0/3:0), PE(O-18:1(11Z)/2:0), PE(O-18:1(9Z)/2:0)	HMDB0011512, HMDB0011482	LMGP01050002, LMGP02050046, LMGP02050020, LMGP01050126,SLM:000048187, SLM:000050545, SLM:000043295, SLM:000049921, SLM:000029041, SLM:000050386, SLM:000047948, SLM:000030110, SLM:000050715, SLM:000049243, SLM:000028801, SLM:000029281	0.171657	0.1
506.328	C32H45NO4	M-H	Gymnodimine	HMDB0041430		0.116781	0.2
508.304	C24H48NO8P	M-H	PC(8:0/8:0), PC(14:0/2:0), PS(P-18:0/0:0),PC(13:0/3:0), PC(2:0/14:0), PC(12:0/4:0), PE(4:0/15:0), PC(8:0/8:0), PC(3:0/13:0), PE(15:0/4:0), PE(17:0/2:0), PE(16:0/3:0), PE(6:0/13:0), PS(O-18:1(9Z)/0:0), PE(6:0/13:0), PC(6:0/10:0), PE(4:0/15:0), PC(4:0/12:0), PC(10:0/6:0), PS(P-18:0/0:0), PC(13:0/3:0), PE(15:0/4:0), PE(13:0/6:0), PS(O-18:1(11Z)/0:0), PC(3:0/13:0), PE(17:0/2:0), PC(14:0/2:0), PE(2:0/…		LMGP01011251, LMGP01010504, LMGP03070002,SLM:000008151, SLM:000012573, SLM:000012873, SLM:000035073, SLM:000012490, SLM:000013825, SLM:000031266, SLM:000031739, SLM:000035702, SLM:000035785, SLM:000052272, SLM:000035711, SLM:000013336, SLM:000035013, SLM:000012638, SLM:000012723, SLM:000052260, SLM:000014137, SLM:000036162, SLM:000036566, SLM:000052266, SLM:000013751, SLM:000035533, SLM:000013964…	0.0814275	0.1
508.341	C25H52NO7P	M-H	LysoPC(17:0), LysoPE(20:0/0:0), LysoPE(0:0/20:0), LysoPE(0:0/20:0), PE(20:0/0:0), PC(O-16:0/1:0), PC(17:0/0:0), PC(O-1:0/16:0), PC(O-15:0/2:0), PC(O-15:0/2:0), PC(17:0/0:0), PE(20:0/0:0), PE(O-16:0/4:0), PE(0:0/20:0), PE(O-14:0/6:0), N-eicosanoyl-sn-glycero-3-phosphoethanolamine, PE(O-18:0/2:0), PC(17:0/0:0), PC(0:0/17:0), PC(0:0/17:0), PC(O-13:0/4:0), PC(O-14:0/3:0), PE(O-17:0/3:0)	HMDB0012108, HMDB0011511, HMDB0011481	LMGP02050045, LMGP02050012, LMGP01020028, LMGP01050024, LMGP01020004, LMGP01020024, SLM:000027445, SLM:000020720, SLM:000030165, SLM:000029602, SLM:000043350, SLM:000029931, SLM:000390110, SLM:000029761, SLM:000020764, SLM:000014160, SLM:000014206, SLM:000027206, SLM:000028497, SLM:000029137	0.380403	0.1
512.269	C26H43NO7S	M-H	Sulfolithocholylglycine, Sulfoglycolithocholate, Sulfoglycolithocholic acid	HMDB0002639	LMST05030004, LMST05030015	0.386759	0.1
514.284	C26H45NO7S	M-H	Taurohyocholate, Tauro-b-muricholic acid, Taurallocholic acid, Tauroursocholic acid, Taurocholic acid, Tauro-b-muricholic acid, Taurohyocholic acid, Taurallocholic acid, Taurallocholic acid, Tauroursocholic acid, Taurocholic acid, taurocholate	HMDB0011637, HMDB0000932, HMDB0000922, HMDB0000889, HMDB0000036	LMST05040012, LMST05040010, LMST05040019, LMST05040016, LMST05040014, LMST05040001,SLM:000485655	0.627395	0.05
515.291	C24H49O7P	M+Cl	LysoPA(i-21:0/0:0), LysoPA(a-21:0/0:0), LysoPA(21:0/0:0), 1-heneicosanoyl-glycero-3-phosphate	HMDB0114768, HMDB0114761, HMDB0114741, HMDB0062317		0.00142925	0.5
521.983	C10H16N5O14P3	M-H	8-Oxo-dGTP, Guanosine triphosphate	HMDB0011615, HMDB0001273		0.0605543	0.2
535.306	C28H44N4O4	M+Cl	Adouetine X, Frangulanine	HMDB0034216, HMDB0030199		0.0218248	0.5
558.064	C15H23N5O14P2	M-H	Phosphoribosyl-AMP, Adenosine diphosphate ribose	HMDB0012276, HMDB0001178		0.279703	0.1
565.048	C15H24N2O17P2	M-H	[(2R,3S,4R,5R)-5-(2,4-dioxo-1,2,3,4-tetrahydropyrimidin-1-yl)-3,4-dihydroxyoxolan-2-yl]methyl {[(3R,4S,5S,6R)-3,4,5-trihydroxy-6-(hydroxymethyl)oxan-2-yl phosphonato]oxy}phosphonate, Uridine diphosphategalactose, Uridine diphosphate glucose	HMDB0060079, HMDB0000302, HMDB0000286		0.132845	0.1
571.289	C25H49O12P	M-H	1-hexadecanoyl-sn-glycero-3-phospho-D-myo-inositol, 1-Palmitoylglycerophosphoinositol,PI(16:0/0:0), PI(0:0/16:0), PI(16:0/0:0), PI(O-14:0/2:0), PI(O-13:0/3:0)	HMDB0062714, HMDB0061695	LMGP06050002, LMGP02060006, SLM:000043192, SLM:000000683, SLM:000053621, SLM:000052357	0.0497817	0.2
579.294	C27H49O11P	M-H	PI(P-18:2(9Z,12Z)/0:0)		SLM:000055187	0.0826705	0.1
581.31	C27H51O11P	M-H	PI(O-18:2(9Z,12Z)/0:0), PI(P-18:1(11Z)/0:0), PI(P-18:1(9Z)/0:0), PI(P-18:1(13Z)/0:0)		SLM:000055169, SLM:000055182, SLM:000055188, SLM:000055185	0.42793	0.05
589.315	C29H51O10P	M-H	Lysobisphosphatidate (3:0/0:0/20:3(8Z,11Z,14Z)/0:0), PG(20:3(8Z,11Z,14Z)/3:0), PG(3:0/20:3(11Z,14Z,17Z)), PG(20:3(11Z,14Z,17Z)/3:0), PG(3:0/20:3(8Z,11Z,14Z)), Lysobisphosphatidate (3:0/0:0/20:3(11Z,14Z,17Z)/0:0)		SLM:000482193, SLM:000040521, SLM:000042582, SLM:000037203, SLM:000042624, SLM:000482167	0.000261883	0.5
591.33	C29H53O10P	M-H	Lysobisphosphatidate (3:0/0:0/20:2(11Z,14Z)/0:0), PG(20:2(11Z,14Z)/3:0), PG(3:0/20:2(11Z,14Z))		SLM:000482190, SLM:000037282, SLM:000042583	0.000522389	0.5
597.304	C27H51O12P	M-H	PI(18:1(9Z)/0:0), PI(18:1(11Z)/0:0), PI(0:0/18:1(6Z)), PI(P-16:0/2:0), PI(P-15:0/3:0), PI(P-14:0/4:0), PI(18:1(11E)/0:0), PI(0:0/18:1(9Z)), PI(0:0/18:1(11Z)), PI(0:0/18:1(11E)), PI(18:1(6Z)/0:0), 1-Oleoylglycerophosphoinositol	HMDB0061693	LMGP06050005, SLM:000043026, SLM:000042979, SLM:000043167, SLM:000054741, SLM:000054037, SLM:000055062, SLM:000042972, SLM:000043181, SLM:000043134, SLM:000043127, SLM:000043012	0.0845889	0.2
599.32	C27H53O12P	M-H	PI(O-14:0/4:0), PI(18:0/0:0), PI(O-16:0/2:0), PI(O-15:0/3:0), PI(0:0/18:0), 6-O-(1-O-stearoyl-sn-glycero-3-phosphono)-1D-myo-inositol, PI(18:0/0:0), 1-stearoyl-sn-glycero-3-phospho-1D-myo-inositol, 2-Stearoylglycerophosphoinositol, 1-Stearoylglycerophosphoinositol	HMDB0062777, HMDB0061704, HMDB0061696	LMGP02060007, LMGP06050004, SLM:000053622, SLM:000043040, SLM:000053301, SLM:000052597, SLM:000043196	0.297379	0.1
601.351	C31H55O9P	M-H	dolichyl beta-D-glucosyl phosphate		LMPR03080014	0.000260317	0.5
601.353	C38H50O6	M-H	Guttiferone A, (-)-Guttiferone E, Xanthochymol, (+)-Isoxanthochymol	HMDB0039709, HMDB0039154, HMDB0030608, HMDB0029485		0.000637983	0.5
603.33	C30H53O10P	M-H	Lysobisphosphatidate (6:0/0:0/18:3(9Z,12Z,15Z)/0:0), Lysobisphosphatidate (4:0/0:0/20:3(8Z,11Z,14Z)/0:0), Lysobisphosphatidate (4:0/0:0/20:3(11Z,14Z,17Z)/0:0), PG(20:3(11Z,14Z,17Z)/4:0), PG(2:0/22:3(10Z,13Z,16Z)), PG(4:0/20:3(11Z,14Z,17Z)), Lysobisphosphatidate (6:0/0:0/18:3(6Z,9Z,12Z)/0:0), PG(20:3(8Z,11Z,14Z)/4:0), Lysobisphosphatidate (2:0/0:0/22:3(10Z,13Z,16Z)/0:0), PG(6:0/18:3(6Z,9Z,12Z)), P…		SLM:000482321, SLM:000482271, SLM:000482245, SLM:000037188, SLM:000041318, SLM:000041402, SLM:000482347, SLM:000040506, SLM:000482115, SLM:000042144, SLM:000039883, SLM:000036792, SLM:000042156, SLM:000040831, SLM:000041444	0.000344258	0.5
606.072	C20H29NO14S2	M+Cl	4-O-alpha-L-Rhamnopyranosylglucosinalbin	HMDB0036242		0.019014	0.5
606.074	C17H27N3O17P2	M-H	UDP-GlcNAc, UDP-N-acetyl-alpha-D-galactosamine, UDP-N-acetyl-D-mannosamine, Uridine diphosphate-N-acetylgalactosamine, Uridine diphosphate-N-acetylglucosamine	HMDB0060522, HMDB0013112, HMDB0000304, HMDB0000290	LMSL01010002	0.11472	0.2
616.471	C34H68NO6P	M-H	CerP(d18:1/16:0), CerP(d18:1(4E)/16:0)	HMDB0010700	LMSP02050002, SLM:000390208	0.16729	0.1
629.346	C32H55O10P	M-H	Lysobisphosphatidate (8:0/0:0/18:4(6Z,9Z,12Z,15Z)/0:0), PG(20:4(8Z,11Z,14Z,17Z)/6:0), PG(2:0/24:4(9Z,12Z,15Z,18Z)), PG(20:4(5Z,8Z,11Z,14Z)/6:0), Lysobisphosphatidate (4:0/0:0/22:4(7Z,10Z,13Z,16Z)/0:0), PG(18:4(6Z,9Z,12Z,15Z)/8:0), PG(8:0/18:4(6Z,9Z,12Z,15Z)), Lysobisphosphatidate (6:0/0:0/20:4(5Z,8Z,11Z,14Z)/0:0), PG(6:0/20:4(8Z,11Z,14Z,17Z)), PG(6:0/20:4(5Z,8Z,11Z,14Z)), Lysobisphosphatidate (6:…		SLM:000482399, SLM:000040436, SLM:000041368, SLM:000039567, SLM:000482274, SLM:000039808, SLM:000042457, SLM:000482350, SLM:000042151, SLM:000042140, SLM:000482324, SLM:000040190, SLM:000482118, SLM:000041440, SLM:000040742	0.000310983	0.5
617.346	C31H55O10P	M-H	PG(3:0/22:3(10Z,13Z,16Z)), Lysobisphosphatidate (3:0/0:0/22:3(10Z,13Z,16Z)/0:0), PG(22:3(10Z,13Z,16Z)/3:0), Lysobisphosphatidate (8:0/0:0/18:4(6Z,9Z,12Z,15Z)/0:0), PG(20:4(8Z,11Z,14Z,17Z)/6:0), PG(2:0/24:4(9Z,12Z,15Z,18Z)), PG(20:4(5Z,8Z,11Z,14Z)/6:0), Lysobisphosphatidate (4:0/0:0/22:4(7Z,10Z,13Z,16Z)/0:0), PG(18:4(6Z,9Z,12Z,15Z)/8:0), PG(8:0/18:4(6Z,9Z,12Z,15Z)), Lysobisphosphatidate (6:0/0:0/2…		SLM:000042577, SLM:000482194, SLM:000036808, SLM:000482399, SLM:000040436, SLM:000041368, SLM:000039567, SLM:000482274, SLM:000039808, SLM:000042457, SLM:000482350, SLM:000042151, SLM:000042140, SLM:000482324, SLM:000040190, SLM:000482118, SLM:000041440, SLM:000040742	5.35093e-05	0.5
634.409	C32H62NO9P	M-H	PS(P-18:0/8:0), PS(P-20:0/6:0), PS(P-14:0/12:0), PS(O-18:1(11Z)/8:0), PS(O-22:1(13Z)/4:0), PS(26:1(17Z)/0:0), PS(O-18:1(9Z)/8:0), PS(P-24:0/2:0), PS(O-20:1(11Z)/6:0), PS(O-18:1(13Z)/8:0), PS(P-13:0/13:0), PS(0:0/26:1(17Z)), PS(P-16:0/10:0), PS(P-22:0/4:0), PS(P-13:0/13:0)		SLM:000051999, SLM:000051675, SLM:000052149, SLM:000043658, SLM:000043792, SLM:000030046, SLM:000044018, SLM:000052065, SLM:000043583, SLM:000044784, SLM:000050810, SLM:000043391, SLM:000051827, SLM:000051586, SLM:000050885	0.0502324	0.1
642.487	C36H70NO6P	M-H	CerP(d18:1(4E)/18:1(11Z)), CerP(d18:1(4E)/18:1(11E)), CerP(d18:1(4E)/18:1(9Z)), CerP(d18:1(4E)/18:1(6Z))		SLM:000395729, SLM:000395722, SLM:000390209, SLM:000395762	0.114378	0.05
671.466	C37H69O8P	M-H	PA(20:2(11Z,14Z)/14:0), PA(14:0/20:2(11Z,14Z)), PA(20:1(11Z)/14:1(9Z)), PA(18:2(9Z,12Z)/16:0), PA(18:1(9Z)/16:1(9Z)), PA(18:1(11Z)/16:1(9Z)), PA(16:0/18:2(9Z,12Z)), PA(16:1(9Z)/18:1(9Z)), PA(18:1(9Z)/16:1(9Z)), PA(18:2(9Z,12Z)/16:0), PA(20:2(11Z,14Z)/14:0), PA(19:1(9Z)/15:1(9Z)), PA(22:2(13Z,16Z)/12:0), PA(14:1(9Z)/20:1(11Z)), PA(16:0/18:2(9Z,12Z)), PA(17:2(9Z,12Z)/17:0), PA(17:0/17:2(9Z,12Z)), P…	HMDB0115532, HMDB0115504, HMDB0115092, HMDB0114949, HMDB0114925, HMDB0114900, HMDB0007860	LMGP10010903, LMGP10010881, LMGP10010877, LMGP10010558, LMGP10010483, LMGP10010755, LMGP10010126, LMGP10010023, LMGP10010284, LMGP10010230, LMGP10010177, LMGP10010101, LMGP10010064, LMGP10010892, LMGP10010529, SLM:000024096, SLM:000024135, SLM:000024214, SLM:000025316, SLM:000025185, SLM:000024149, SLM:000024227, SLM:000024792, SLM:000021055, SLM:000026256, SLM:000021545, SLM:000025240, SLM:00002…	0.286674	0.1
673.481	C37H71O8P	M-H	PA(20:1(11Z)/14:0), PA(20:0/14:1(9Z)), PA(18:1(9Z)/16:0), PA(18:1(11Z)/16:0), PA(18:0/16:1(9Z)), 9-Octadecenoic acid 1-[[(1-oxohexadecyl)oxy]methyl]-2-(phosphonoxy)ethyl ester, PA(16:0/18:1(9Z)), PA(16:0/18:1(11Z)),PA(18:1(9Z)/16:0), PA(16:1(9Z)/18:0), PA(18:0/16:1(9Z)), PA(20:1(11Z)/14:0), PA(20:0/14:1(9Z)), PA(19:1(9Z)/15:0), PA(19:0/15:1(9Z)), PA(22:1(11Z)/12:0), PA(14:0/20:1(11Z)), PA(12:0/22…	HMDB0115091, HMDB0115062, HMDB0114924, HMDB0114899, HMDB0114877, HMDB0031130, HMDB0007859, HMDB0007858	LMGP10010964, LMGP10010209, LMGP10010887, LMGP10010528, LMGP10010509, LMGP10010482, LMGP10010455, LMGP10010724, LMGP10010100, LMGP10010063, LMGP10010032, LMGP10010007, LMGP10010147, LMGP10010254, LMGP10010229, LMGP10010176, LMGP10010125, SLM:000022575, SLM:000026210, SLM:000026249, SLM:000000636, SLM:000021634, SLM:000026620, SLM:000000422, SLM:000021564, SLM:000026558, SLM:000024164, SLM:0000242…	0.100916	0.2
679.471	C39H69O7P	M-H	PA(P-18:0/18:4(6Z,9Z,12Z,15Z)), PA(P-16:0/20:4(5Z,8Z,11Z,14Z)), PA(O-16:0/20:5(5Z,8Z,11Z,14Z,17Z)), PA(36:5(21Z,24Z,27Z,30Z,33Z)/0:0), PA(O-18:2(9Z,12Z)/18:3(6Z,9Z,12Z)), PA(P-18:0/18:4(6Z,9Z,12Z,15Z)), PA(O-18:1(11Z)/18:4(6Z,9Z,12Z,15Z)), PA(O-18:2(9Z,12Z)/18:3(9Z,12Z,15Z)), PA(P-18:1(13Z)/18:3(6Z,9Z,12Z)), PA(P-18:1(11Z)/18:3(6Z,9Z,12Z)), PA(P-18:1(9Z)/18:3(6Z,9Z,12Z)), PA(P-14:0/22:4(7Z,10Z,13…		LMGP10030043, LMGP10030087, LMGP10020076, SLM:000020644, SLM:000045488, SLM:000047607, SLM:000045087, SLM:000045500, SLM:000046888, SLM:000046648, SLM:000047128, SLM:000047772, SLM:000043235, SLM:000046211, SLM:000045567, SLM:000046660, SLM:000046900, SLM:000047455, SLM:000046202, SLM:000045327, SLM:000047062, SLM:000047444, SLM:000045883, SLM:000499474, SLM:000047140, SLM:000494714, SLM:000047057	0.0190182	0.2
685.529	C38H75N2O6P	M-H	PE-Cer(d16:2(4E,6E)/20:0), SM(d18:2/15:0), PE-Cer(d14:2(4E,6E)/22:0), PE-Cer(d14:1(4E)/22:1(13Z)), PE-Cer(d18:0/18:2(9Z,11E)), PE-Cer(d20:0/16:2(9Z,12Z)), PE-Cer(d18:1(4E)/18:1(11E)), SM(iso-d17:1(4E)/16:1(6Z)), PE-Cer(d18:1(4E)/18:1(6Z)), PE-Cer(d18:0/18:2(9Z,12Z)), PE-Cer(d16:1(4E)/20:1(11Z)), PE-Cer(d18:1(4E)/18:1(9Z)), PE-Cer(d14:0/22:2(13Z,16Z)), SM(iso-d17:0/16:2(9Z,12Z)), PE-Cer(d14:1(4E)/…		LMSP03020050, LMSP03010036, LMSP03020034, LMSP03020009, SLM:000397037, SLM:000398719, SLM:000396672, SLM:000395919, SLM:000396712, SLM:000397042, SLM:000398594, SLM:000396726, SLM:000398841, SLM:000398159, SLM:000398442, SLM:000395933, SLM:000396679, SLM:000398513	0.0991614	0.1
687.545	C38H77N2O6P	M-H	PE-Cer(d14:1(4E)/22:0), SM(d18:1/15:0), PE-Cer(d16:1(4E)/20:0), SM(d16:1/17:0), PE-Cer(d18:0/18:1(11Z)), PE-Cer(d16:1(4E)/20:0), PE-Cer(d20:0/16:1(9Z)), PE-Cer(d16:0/20:1(11Z)), SM(d14:1(4E)/19:0), PE-Cer(d14:1(4E)/22:0), SM(d18:1(4E)/15:0), PE-Cer(d18:0/18:1(6Z)), SM(d16:1(4E)/17:0), PE-Cer(d20:0/16:1(6Z)), SM(iso-d17:0/16:1(6Z)), SM(iso-d17:0/16:1(9Z)), SM(d20:1(4E)/13:0), PE-Cer(d18:0/18:1(11E…		LMSP03020008, LMSP03010038, LMSP03020022, LMSP03010037, SLM:000396997, SLM:000398649, SLM:000398721, SLM:000398514, SLM:000397775, SLM:000398487, SLM:000395210, SLM:000397030, SLM:000398011, SLM:000398707, SLM:000398147, SLM:000398161, SLM:000398269, SLM:000396990, SLM:000397964, SLM:000395269, SLM:000397044, SLM:000398842, SLM:000395942, SLM:000396741, SLM:000398344	0.586207	0.05
687.549	C44H76O3	M+Cl	Faradiol myristate	HMDB0034841		0.0123834	0.5
695.466	C39H69O8P	M-H	PA(16:0/20:4(8Z,11Z,14Z,17Z)), PA(20:3(8Z,11Z,14Z)/16:1(9Z)), PA(16:1(9Z)/20:3(8Z,11Z,14Z)), PA(22:4(7Z,10Z,13Z,16Z)/14:0), PA(20:3(5Z,8Z,11Z)/16:1(9Z)), PA(18:4(6Z,9Z,12Z,15Z)/18:0), PA(18:3(9Z,12Z,15Z)/18:1(9Z)), PA(18:3(9Z,12Z,15Z)/18:1(11Z)), PA(18:3(6Z,9Z,12Z)/18:1(9Z)), PA(18:3(6Z,9Z,12Z)/18:1(11Z)), PA(18:2(9Z,12Z)/18:2(9Z,12Z)), PA(18:1(9Z)/18:3(9Z,12Z,15Z)), PA(18:1(9Z)/18:3(6Z,9Z,12Z)),…	HMDB0116701, HMDB0115565, HMDB0115513, HMDB0115323, HMDB0115122, HMDB0115032, HMDB0115007, HMDB0115006, HMDB0114980, HMDB0114979, HMDB0114954, HMDB0114929, HMDB0114928, HMDB0114904, HMDB0114903, HMDB0114880, HMDB0115174, HMDB0115147, HMDB0114860, HMDB0114841, HMDB0114790, HMDB0031092	LMGP10010957, LMGP10010217, LMGP10010873, LMGP10010594, LMGP10010376, LMGP10010788, LMGP10010106, LMGP10010025, LMGP10010328, LMGP10010886, LMGP10010880, LMGP10010858, LMGP10010434, SLM:000000801, SLM:000025315, SLM:000025662, SLM:000021371, SLM:000024100, SLM:000024688, SLM:000025204, SLM:000024224, SLM:000026301, SLM:000021066, SLM:000020992, SLM:000021385, SLM:000023126, SLM:000024141, SLM:000…	0.338029	0.1
697.481	C39H71O8P	M-H	PA(20:3(8Z,11Z,14Z)/16:0), PA(20:2(11Z,14Z)/16:1(9Z)), PA(16:1(9Z)/20:2(11Z,14Z)), PA(16:0/20:3(8Z,11Z,14Z)), PA(22:2(13Z,16Z)/14:1(9Z)), PA(20:3(5Z,8Z,11Z)/16:0), PA(18:3(9Z,12Z,15Z)/18:0), PA(18:3(6Z,9Z,12Z)/18:0), PA(18:2(9Z,12Z)/18:1(9Z)), PA(18:2(9Z,12Z)/18:1(11Z)), PA(18:1(9Z)/18:2(9Z,12Z)), PA(18:1(11Z)/18:2(9Z,12Z)), PA(18:0/18:3(9Z,12Z,15Z)), PA(18:0/18:3(6Z,9Z,12Z)), PA(16:0/20:3(5Z,8Z,…	HMDB0115564, HMDB0115536, HMDB0115512, HMDB0115511, HMDB0115297, HMDB0115121, HMDB0115005, HMDB0114978, HMDB0114953, HMDB0114952, HMDB0114927, HMDB0114902, HMDB0114879, HMDB0114878, HMDB0114840, HMDB0114805	LMGP10010961, LMGP10010216, LMGP10010905, LMGP10010593, LMGP10010563, LMGP10010375, LMGP10010313, LMGP10010758, LMGP10010348, LMGP10010314, LMGP10010293, LMGP10010134, LMGP10010488, LMGP10010405, SLM:000021068, SLM:000024781, SLM:000021541, SLM:000021616, SLM:000021621, SLM:000021011, SLM:000024713, SLM:000025323, SLM:000000786, SLM:000021397, SLM:000026255, SLM:000026912, SLM:000026557, SLM:0000…	0.299011	0.1
699.497	C39H73O8P	M-H	PA(14:0/22:2(13Z,16Z)), PA(20:2(11Z,14Z)/16:0), PA(16:0/20:2(11Z,14Z)), PA(22:2(13Z,16Z)/14:0), PA(22:1(13Z)/14:1(9Z)), PA(20:1(11Z)/16:1(9Z)), PA(18:2(9Z,12Z)/18:0), PA(14:1(9Z)/22:1(13Z)), 9-Octadecenoic acid 1-[(phosphonoxy)methyl]-1,2-ethanediyl ester, PA(18:1(9Z)/18:1(9Z)), PA(18:1(11Z)/18:1(9Z)), PA(18:1(11Z)/18:1(11Z)), PA(18:0/18:2(9Z,12Z)), PA(18:1(9Z)/18:1(11Z)), PA(17:2(9Z,12Z)/19:0), …	HMDB0116699, HMDB0115535, HMDB0115510, HMDB0115296, HMDB0115271, HMDB0115095, HMDB0114951, HMDB0114804, HMDB0031129, HMDB0007865, HMDB0007863, HMDB0007862, HMDB0007861, HMDB0007864	LMGP10010292, LMGP10010263, LMGP10010215, LMGP10010533, LMGP10010487, LMGP10010459, LMGP10010727, LMGP10010105, LMGP10010195, LMGP10010133, LMGP10010036, LMGP10010962, LMGP10010876, LMGP10010562, LMGP10010757, SLM:000021543, SLM:000025433, SLM:000000679, SLM:000021623, SLM:000026566, SLM:000025947, SLM:000000677, SLM:000022177, SLM:000026215, SLM:000025361, SLM:000025426, SLM:000024182, SLM:00000…	0.303373	0.1
701.513	C39H75O8P	M-H	PA(22:1(13Z)/14:0), PA(22:0/14:1(9Z)), PA(20:1(11Z)/16:0), PA(20:0/16:1(9Z)), PA(18:1(9Z)/18:0), PA(18:1(11Z)/18:0), PA(14:0/22:1(13Z)), PA(18:1(9Z)/18:0), PA(17:0/19:1(9Z)), PA(15:1(9Z)/21:0), PA(16:0/20:1(11Z)), PA(22:0/14:1(9Z)), PA(20:1(11Z)/16:0), PA(20:0/16:1(9Z)), PA(18:0/18:1(9Z)), PA(17:1(9Z)/19:0), PA(16:1(9Z)/20:0), PA(14:1(9Z)/22:0), PA(14:0/22:1(11Z)), PA(21:0/15:1(9Z)), PA(19:1(9Z)/…	HMDB0115270, HMDB0115241, HMDB0115094, HMDB0115065, HMDB0114926, HMDB0114901, HMDB0114789	LMGP10010963, LMGP10010236, LMGP10010184, LMGP10010972, LMGP10010701, LMGP10010532, LMGP10010512, LMGP10010037, LMGP10010262, LMGP10010214, LMGP10010132, LMGP10010104, LMGP10010678, LMGP10010486, LMGP10010458, LMGP10010726, SLM:000021085, SLM:000025405, SLM:000025836, SLM:000026527, SLM:000026520, SLM:000000637, SLM:000022891, SLM:000025260, SLM:000022577, SLM:000025935, SLM:000026559, SLM:000026…	0.265403	0.1
711.336	C33H56O14	M+Cl	Gingerglycolipid A, (S)-Nerolidol 3-O-[a-L-rhamnopyranosyl-(1->4)-a-L-rhamnopyranosyl-(1->6)-b-D-glucopyranoside], (S)-Nerolidol 3-O-[a-L-Rhamnopyranosyl-(1->4)-a-L-rhamnopyranosyl-(1->2)-b-D-glucopyranoside]	HMDB0041093, HMDB0040846, HMDB0040845		6.12659e-06	0.5
711.461	C39H69O9P	M-H	PG(P-13:0/20:4(5Z,8Z,11Z,14Z)), PG(O-13:0/20:5(5Z,8Z,11Z,14Z,17Z)), PG(P-15:0/18:4(6Z,9Z,12Z,15Z)), PG(P-13:0/20:4(8Z,11Z,14Z,17Z))		SLM:000504433, SLM:000502896, SLM:000504322, SLM:000504407	0.000425125	0.5
713.352	C33H58O14	M+Cl	Gingerglycolipid B	HMDB0041094		0.0758827	0.5
713.476	C39H71O9P	M-H	PG(O-13:0/20:4(5Z,8Z,11Z,14Z)), PG(P-15:0/18:3(6Z,9Z,12Z)), PG(P-13:0/20:3(11Z,14Z,17Z)), PG(P-13:0/20:3(8Z,11Z,14Z)), PG(P-15:0/18:3(9Z,12Z,15Z)), PG(O-15:0/18:4(6Z,9Z,12Z,15Z)), PG(O-13:0/20:4(8Z,11Z,14Z,17Z))		SLM:000502921, SLM:000504346, SLM:000504405, SLM:000504431, SLM:000504320, SLM:000502810, SLM:000502895	0.00442032	0.5
714.508	C39H74NO8P	M-H	PE-NMe2(18:1(11Z)/14:1(9Z)), PE-NMe2(14:0/18:2(9Z,12Z)), PE-NMe2(16:1(9Z)/16:1(9Z)), PE-NMe2(14:1(9Z)/18:1(11Z)), PE-NMe2(14:1(9Z)/18:1(9Z)), PE-NMe2(18:2(9Z,12Z)/14:0), PE-NMe2(18:1(9Z)/14:1(9Z)), PE-NMe(15:0/18:2(9Z,12Z)), PE-NMe(18:2(9Z,12Z)/15:0), PE(20:2(11Z,14Z)/14:0), PE(20:1(11Z)/14:1(9Z)), PE(18:1(9Z)/16:1(9Z)), PE(18:1(11Z)/16:1(9Z)), PE(16:1(9Z)/18:1(9Z)), PE(16:1(9Z)/18:1(11Z)), PE(16…	HMDB0114012, HMDB0113879, HMDB0113849, HMDB0113848, HMDB0113847, HMDB0114065, HMDB0114039, HMDB0113020, HMDB0113166, HMDB0009283, HMDB0009251, HMDB0009056, HMDB0009023, HMDB0008960, HMDB0008959, HMDB0008928, HMDB0009088, HMDB0008867, HMDB0008835	LMGP02010798, LMGP02010441, LMGP02010379, LMGP01011368, LMGP01011348, LMGP01011438, LMGP02011194, LMGP02010844, LMGP02010599, LMGP02010492, LMGP01011553, LMGP01011524, LMGP02010042, LMGP01011615, LMGP02011269, LMGP02011220, LMGP02011209, LMGP02011198, LMGP02011071, LMGP02010416, LMGP02010873, LMGP02010545, LMGP01011478, LMGP01011387, SLM:000012040, SLM:000012110, SLM:000031011, SLM:000031506, SLM…	0.0458404	0.2
715.576	C40H81N2O6P	M-H	PE-Cer(d14:1(4E)/24:0), PE-Cer(d16:1(4E)/22:0), SM(d19:1/16:0), SM(d18:1/17:0), PE-Cer(d20:0/18:1(9Z)), PE-Cer(d18:1(4E)/20:0), SM(d14:1(4E)/21:0), SM(iso-d17:0/18:1(11Z)), SM(d20:1(4E)/15:0), SM(iso-d17:0/18:1(6Z)), SM(d18:1(4E)/17:0), SM(d20:1(4E)/15:0), SM(d18:1(4E)/17:0), SM(iso-d17:0/18:1(9Z)), PE-Cer(d16:0/22:1(13Z)), PE-Cer(d16:1(4E)/22:0), SM(iso-d17:0/18:1(11E)), SM(d16:1(4E)/19:0), PE-C…		LMSP03020011, LMSP03020024, LMSP03010045, LMSP03010044,SLM:000398722, SLM:000396733, SLM:000397770, SLM:000398115, SLM:000398339, SLM:000398148, SLM:000395216, SLM:000398278, SLM:000395262, SLM:000398162, SLM:000398522, SLM:000398647, SLM:000398108, SLM:000398015, SLM:000398708, SLM:000395946, SLM:000398668, SLM:000396996, SLM:000398675, SLM:000398847, SLM:000398501	0.345696	0.05
715.58	C46H80O3	M+Cl	Faradiol palmitate, Erythrodiol 3-palmitate	HMDB0034842, HMDB0034509		0.00552423	0.5
716.524	C39H76NO8P	M-H	PE-NMe2(18:1(9Z)/14:0), PE-NMe2(18:1(11Z)/14:0), PE-NMe2(18:0/14:1(9Z)), PE-NMe2(16:1(9Z)/16:0), PE-NMe2(14:1(9Z)/18:0), PE-NMe2(14:0/18:1(11Z)), PE-NMe2(14:0/18:1(9Z)), PE-NMe2(16:0/16:1(9Z)), PE-NMe(15:0/18:1(11Z)), PE-NMe(15:0/18:1(9Z)), PE-NMe(18:1(9Z)/15:0), PE-NMe(18:1(11Z)/15:0), PE(20:1(11Z)/14:0), PE(20:0/14:1(9Z)), PE(18:1(9Z)/16:0), PE(18:1(11Z)/16:0), PE(18:0/16:1(9Z)), PE(16:1(9Z)/18…	HMDB0114038, HMDB0114011, HMDB0113986, HMDB0113965, HMDB0113853, HMDB0113852, HMDB0113851, HMDB0113850, HMDB0112954, HMDB0112953, HMDB0113139, HMDB0113112, HMDB0009250, HMDB0009218, HMDB0009055, HMDB0009022, HMDB0008990, HMDB0008958, HMDB0008927, HMDB0008926, HMDB0008866, HMDB0008834, HMDB0008000, HMDB0007936	LMGP02010824, LMGP02010415, LMGP02010378, LMGP01011347, LMGP01011328, LMGP01011756, LMGP02011204, LMGP02011040, LMGP01011596, LMGP01011523, LMGP01011477, LMGP02010010, LMGP02010009, LMGP01010535, LMGP01010008, LMGP02010311, LMGP02010099, LMGP02010770, LMGP02010569, LMGP02010544, LMGP02010524, LMGP02010491, LMGP02010462, LMGP02010440, LMGP01011464, LMGP02010843, LMGP02010797, LMGP01011437, LMGP010…	0.0444694	0.2
718.539	C39H78NO8P	M-H	PE-NMe2(18:0/14:0), PE-NMe2(14:0/18:0), PE-NMe(18:0/15:0), PE-NMe(15:0/18:0), PE-NMe2(16:0/16:0), PE(20:0/14:0), PE(18:0/16:0), PE(16:0/18:0), PE(14:0/20:0), PC(16:0/15:0), PC(15:0/16:0), PC(14:0/17:0), PE(12:0/22:0), PE(16:0/18:0), PE(17:0/17:0), PE(18:0/16:0), PE(19:0/15:0), PE(20:0/14:0), PE(21:0/13:0), PE(22:0/12:0), PC(18:0/13:0), PC(21:0/10:0), PC(20:0/11:0), PC(10:0/21:0), PC(9:0/22:0), PC…	HMDB0113985, HMDB0113860, HMDB0113086, HMDB0113019, HMDB0010566, HMDB0009217, HMDB0008989, HMDB0008925, HMDB0008833, HMDB0007967, HMDB0007935	LMGP01011366, LMGP02011258, LMGP02011225, LMGP02011213, LMGP02011205, LMGP02011185, LMGP02011180, LMGP02011169, LMGP02011165, LMGP01011581, LMGP01011061, LMGP01010996, LMGP01010396, LMGP01011266, LMGP01010417, LMGP01011346, LMGP02011252, LMGP02011231, LMGP02010325, LMGP02011243, LMGP01011499, LMGP01011327, LMGP01010562, LMGP01010532, LMGP01010967, SLM:000035699, SLM:000013270, SLM:000030560, SLM:…	0.331416	0.1
721.481	C41H71O8P	M-H	PA(20:5(5Z,8Z,11Z,14Z,17Z)/18:0), PA(20:2(11Z,14Z)/18:3(9Z,12Z,15Z)), PA(20:2(11Z,14Z)/18:3(6Z,9Z,12Z)), PA(18:3(9Z,12Z,15Z)/20:2(11Z,14Z)), PA(18:3(6Z,9Z,12Z)/20:2(11Z,14Z)), PA(18:2(9Z,12Z)/20:3(8Z,11Z,14Z)), PA(20:3(8Z,11Z,14Z)/18:2(9Z,12Z)), PA(22:5(7Z,10Z,13Z,16Z,19Z)/16:0), PA(22:5(4Z,7Z,10Z,13Z,16Z)/16:0), PA(22:4(7Z,10Z,13Z,16Z)/16:1(9Z)), PA(20:1(11Z)/18:4(6Z,9Z,12Z,15Z)), PA(18:4(6Z,9Z,…	HMDB0116704, HMDB0115541, HMDB0115540, HMDB0115524, HMDB0115522, HMDB0115521, HMDB0115495, HMDB0115378, HMDB0115352, HMDB0115327, HMDB0115102, HMDB0115040, HMDB0114960, HMDB0114935, HMDB0114934, HMDB0114910, HMDB0114886, HMDB0115178, HMDB0115177, HMDB0115151, HMDB0115150, HMDB0115126, HMDB0114867, HMDB0114848, HMDB0114847, HMDB0114909	LMGP10010884, LMGP10010793, LMGP10010658, LMGP10010629, LMGP10010570, LMGP10010542, LMGP10010443, LMGP10010357, LMGP10010223, LMGP10010879, LMGP10010600, LMGP10010571, LMGP10010413, LMGP10010385, SLM:000025168, SLM:000021461, SLM:000024385, SLM:000021527, SLM:000025321, SLM:000026304, SLM:000497168, SLM:000023710, SLM:000024318, SLM:000021797, SLM:000021943, SLM:000024550, SLM:000024940, SLM:0000…	0.140628	0.1
721.482	C42H70O7	M+Cl	DG(9M5/9D5/0:0), DG(9M5/11D3/0:0), DG(9D5/9M5/0:0), DG(9D5/11M3/0:0), DG(9D3/11M5/0:0), DG(11M5/9D3/0:0), DG(11M3/9D5/0:0), DG(11D3/9M5/0:0), DG(11D3/11M3/0:0), DG(11M3/11D3/0:0)	HMDB0116447, HMDB0116440, HMDB0116439, HMDB0116433, HMDB0116425, HMDB0116402, HMDB0116394, HMDB0116377, HMDB0116371, HMDB0116387		0.0791428	0.5
722.49	C38H74NO7P	M+Cl	PC(o-16:1(9Z)/14:1(9Z)), PE(P-18:1(9Z)/15:0), PE(P-18:1(11Z)/15:0), PC(P-16:0/14:1(9Z)), PE(15:0/P-18:1(9Z)), PE(15:0/P-18:1(11Z)), PC(14:1(9Z)/P-16:0)	HMDB0013410, HMDB0011436, HMDB0011403, HMDB0011204, HMDB0008919, HMDB0008918, HMDB0007928		0.000287848	0.5
723.497	C41H73O8P	M-H	PE(18:2(9Z,11E)/18:1(9Z)), PE(18:3(6Z,9Z,12Z)/18:0), PA(20:3(8Z,11Z,14Z)/18:1(9Z)), PA(20:3(8Z,11Z,14Z)/18:1(11Z)), PA(18:2(9Z,12Z)/20:2(11Z,14Z)), PA(18:1(9Z)/20:3(8Z,11Z,14Z)), PA(18:1(11Z)/20:3(8Z,11Z,14Z)), PA(20:2(11Z,14Z)/18:2(9Z,12Z)), PA(22:4(7Z,10Z,13Z,16Z)/16:0), PA(20:1(11Z)/18:3(9Z,12Z,15Z)), PA(20:1(11Z)/18:3(6Z,9Z,12Z)), PA(20:0/18:4(6Z,9Z,12Z,15Z)), PA(18:4(6Z,9Z,12Z,15Z)/20:0), PA…	HMDB0115568, HMDB0115567, HMDB0115520, HMDB0115519, HMDB0115517, HMDB0115493, HMDB0115326, HMDB0115101, HMDB0115100, HMDB0115073, HMDB0115039, HMDB0115013, HMDB0114986, HMDB0114933, HMDB0114885, HMDB0114884, HMDB0115176, HMDB0115149, HMDB0115125, HMDB0115124, HMDB0114846, HMDB0114908	LMGP10010951, LMGP10010540, LMGP10010442, LMGP10010412, LMGP10010024, LMGP10010356, LMGP10010333, LMGP10010970, LMGP10010628, LMGP10010599, LMGP10010569, LMGP10010541, LMGP10010384, LMGP10010792,SLM:000022022, SLM:000024638, SLM:000025199, SLM:000026251, SLM:000021372, SLM:000023284, SLM:000024220, SLM:000025671, SLM:000000872, SLM:000022820, SLM:000023999, SLM:000024024, SLM:000024733, SLM:00002…	0.541445	0.05
724.505	C38H76NO7P	M+Cl	PC(o-16:0/14:1(9Z)), PC(o-14:0/16:1(9Z)), PE(P-18:0/15:0), PC(P-16:0/14:0), PE(15:0/P-18:0), PC(14:0/P-16:0)	HMDB0013403, HMDB0013402, HMDB0011370, HMDB0011203, HMDB0008917, HMDB0007895		0.00617568	0.5
725.513	C41H75O8P	M-H	PA(20:3(8Z,11Z,14Z)/18:0), PA(20:2(11Z,14Z)/18:1(9Z)), PA(20:2(11Z,14Z)/18:1(11Z)), PA(18:1(9Z)/20:2(11Z,14Z)), PA(18:1(11Z)/20:2(11Z,14Z)), PA(18:0/20:3(8Z,11Z,14Z)), PA(22:2(13Z,16Z)/16:1(9Z)), PA(20:3(5Z,8Z,11Z)/18:0), PA(20:1(11Z)/18:2(9Z,12Z)), PA(20:0/18:3(6Z,9Z,12Z)), PA(20:0/18:3(9Z,12Z,15Z)), PA(18:3(9Z,12Z,15Z)/20:0), PA(18:3(6Z,9Z,12Z)/20:0), PA(18:2(9Z,12Z)/20:1(11Z)), PA(18:0/20:3(5Z…	HMDB0115566, HMDB0115539, HMDB0115538, HMDB0115518, HMDB0115516, HMDB0115515, HMDB0115300, HMDB0115123, HMDB0115099, HMDB0115071, HMDB0115072, HMDB0115012, HMDB0114985, HMDB0114959, HMDB0114883, HMDB0114866	LMGP10010222, LMGP10010539, LMGP10010517, LMGP10010355, LMGP10010762, LMGP10010383, LMGP10010332, LMGP10010885, LMGP10010598, LMGP10010568, LMGP10010516, LMGP10010411, SLM:000021002, SLM:000021575, SLM:000026209, SLM:000026524, SLM:000024109, SLM:000025934, SLM:000025057, SLM:000021401, SLM:000022096, SLM:000021537, SLM:000025024, SLM:000025284, SLM:000021021, SLM:000025213, SLM:000021451, SLM:00…	0.1182	0.2
726.581	C42H82NO6P	M-H	PC(P-18:1(9Z)/P-16:0), PC(P-18:1(11Z)/P-16:0), PC(P-16:0/P-18:1(9Z)), PC(P-16:0/P-18:1(11Z)), CerP(d18:1/24:1(15Z)), CerP(d18:1/24:1(15Z)), CerP(d18:1(4E)/24:1(15Z))	HMDB0011331, HMDB0011298, HMDB0011235, HMDB0011234, HMDB0010705	LMSP02050007, SLM:000395741	0.101165	0.2
729.427	C39H67O8P	M+Cl	PA(22:5(7Z,10Z,13Z,16Z,19Z)/14:0), PA(14:0/22:5(7Z,10Z,13Z,16Z,19Z)), PA(22:5(4Z,7Z,10Z,13Z,16Z)/14:0), PA(22:4(7Z,10Z,13Z,16Z)/14:1(9Z)), PA(18:4(6Z,9Z,12Z,15Z)/18:1(9Z)), PA(18:4(6Z,9Z,12Z,15Z)/18:1(11Z)), PA(18:3(9Z,12Z,15Z)/18:2(9Z,12Z)), PA(18:3(6Z,9Z,12Z)/18:2(9Z,12Z)), PA(18:2(9Z,12Z)/18:3(9Z,12Z,15Z)), PA(18:2(9Z,12Z)/18:3(6Z,9Z,12Z)), PA(18:1(9Z)/18:4(6Z,9Z,12Z,15Z)), PA(18:1(11Z)/18:4(6…	HMDB0116708, HMDB0116700, HMDB0115349, HMDB0115324, HMDB0115034, HMDB0115033, HMDB0115008, HMDB0114981, HMDB0114956, HMDB0114955, HMDB0114930, HMDB0114905, HMDB0115201, HMDB0115175, HMDB0115148, HMDB0114862, HMDB0114861, HMDB0114842, HMDB0114806, HMDB0114791		0.00251868	0.5
739.492	C41H73O9P	M-H	PG(O-15:0/20:5(5Z,8Z,11Z,14Z,17Z)), PG(P-13:0/22:4(7Z,10Z,13Z,16Z)), PG(P-17:0/18:4(6Z,9Z,12Z,15Z)), PG(O-13:0/22:5(4Z,7Z,10Z,13Z,16Z)), PG(P-15:0/20:4(8Z,11Z,14Z,17Z)), PG(P-15:0/20:4(5Z,8Z,11Z,14Z)), PG(O-13:0/22:5(7Z,10Z,13Z,16Z,19Z))		SLM:000502812, SLM:000504434, SLM:000504238, SLM:000502931, SLM:000504323, SLM:000504349, SLM:000502897	0.000517429	0.5
740.524	C41H76NO8P	M-H	PE-NMe2(16:1(9Z)/18:2(9Z,12Z)), PE-NMe2(16:0/18:3(9Z,12Z,15Z)), PE-NMe2(16:0/18:3(6Z,9Z,12Z)), PE-NMe2(14:1(9Z)/20:2(11Z,14Z)), PE-NMe2(14:0/20:3(8Z,11Z,14Z)), PE-NMe2(14:0/20:3(5Z,8Z,11Z)), PE-NMe2(18:3(9Z,12Z,15Z)/16:0), PE-NMe2(18:3(6Z,9Z,12Z)/16:0), PE-NMe2(18:2(9Z,12Z)/16:1(9Z)), PE-NMe2(20:3(8Z,11Z,14Z)/14:0), PE-NMe2(20:3(5Z,8Z,11Z)/14:0), PE-NMe2(20:2(11Z,14Z)/14:1(9Z)), PE-NMe(15:0/20:3(…	HMDB0113966, HMDB0113945, HMDB0113944, HMDB0113904, HMDB0113886, HMDB0113885, HMDB0114126, HMDB0114097, HMDB0114069, HMDB0114296, HMDB0114268, HMDB0114240, HMDB0113027, HMDB0113026, HMDB0113396, HMDB0113368, HMDB0009548, HMDB0009352, HMDB0009319, HMDB0009287, HMDB0009060, HMDB0009027, HMDB0008996, HMDB0008995, HMDB0008967, HMDB0008936, HMDB0008935, HMDB0009156, HMDB0009123, HMDB0009092, HMDB00090…	LMGP02010803, LMGP01011444, LMGP01011416, LMGP02010690, LMGP02010608, LMGP02010449, LMGP01011482, LMGP02010048, LMGP01011675, LMGP01011619, LMGP02011222, LMGP02011074, LMGP02010908, LMGP02010878, LMGP02010720, LMGP02010663, LMGP02010629, LMGP02010628, LMGP02010531, LMGP01011867, LMGP01011644, LMGP01011558, LMGP01011417, LMGP01011355, SLM:000011961, SLM:000034612, SLM:000008828, SLM:000030853, SLM…	0.0909109	0.2
742.503	C40H74NO9P	M-H	PS(O-16:0/18:3(6Z,9Z,12Z)), PS(P-16:0/18:2(9Z,12Z)), PS(O-16:0/18:3(9Z,12Z,15Z)), PS(P-18:1(9Z)/16:1(6Z)), PS(P-14:0/20:2(11Z,14Z)), PS(O-14:0/20:3(11Z,14Z,17Z)), PS(P-18:1(9Z)/16:1(9Z)), PS(P-18:1(11Z)/16:1(9Z)), PS(P-18:1(13Z)/16:1(9Z)), PS(O-14:0/20:3(8Z,11Z,14Z)), PS(P-16:0/18:2(9Z,11E)), PS(O-16:0/18:3(6Z,9Z,12Z)), PS(P-18:1(13Z)/16:1(6Z)), PS(O-18:2(9Z,12Z)/16:1(9Z)), PS(O-16:0/18:3(9Z,12Z,…		LMGP03020078, LMGP03030087, LMGP03020077, SLM:000051488, SLM:000052094, SLM:000044533, SLM:000051502, SLM:000051022, SLM:000051262, SLM:000044574, SLM:000051816, SLM:000044278, SLM:000051248, SLM:000043933, SLM:000044290, SLM:000051980, SLM:000044003, SLM:000051434, SLM:000043919, SLM:000051008, SLM:000043643, SLM:000044765, SLM:000050944, SLM:000051821	0.160382	0.1
742.503	C41H73NO8	M+Cl	bacteriohopanetetrol cyclitol, bacteriohopane-,32,33,34-triol-35-cyclitol		LMPR04000018, LMPR04000011	0.0956078	0.5
742.539	C41H78NO8P	M-H	PE(22:2(13Z,16Z)/14:0), PE(22:1(13Z)/14:1(9Z)), PE(20:2(11Z,14Z)/16:0), PE-NMe2(18:1(11Z)/16:1(9Z)), PE-NMe2(18:1(9Z)/16:1(9Z)), PE-NMe2(16:0/18:2(9Z,12Z)), PE-NMe2(14:0/20:2(11Z,14Z)), PE-NMe2(16:1(9Z)/18:1(11Z)), PE-NMe2(16:1(9Z)/18:1(9Z)), PE-NMe2(14:1(9Z)/20:1(11Z)), PE-NMe2(20:1(11Z)/14:1(9Z)), PE-NMe2(18:2(9Z,12Z)/16:0), PE-NMe2(20:2(11Z,14Z)/14:0), PE-NMe(15:0/20:2(11Z,14Z)), PE-NMe(20:2(1…	HMDB0114015, HMDB0114042, HMDB0113943, HMDB0113884, HMDB0113858, HMDB0113857, HMDB0113856, HMDB0114211, HMDB0114068, HMDB0114239, HMDB0113025, HMDB0113339, HMDB0009547, HMDB0009515, HMDB0009286, HMDB0009254, HMDB0009059, HMDB0009058, HMDB0009026, HMDB0009025, HMDB0008994, HMDB0008966, HMDB0008934, HMDB0009090, HMDB0008875, HMDB0008843, HMDB0007940, HMDB0008132	LMGP02010802, LMGP01011443, LMGP02011270, LMGP02011193, LMGP02011073, LMGP02010877, LMGP02010510, LMGP02010448, LMGP01011836, LMGP01011599, LMGP01011481, LMGP02010044, LMGP01011618, LMGP02011043, LMGP02010420, LMGP02010109, LMGP02010052, LMGP02010039, LMGP02010848, LMGP02010774, LMGP02010607, LMGP02010578, LMGP02010530, LMGP01011759, LMGP01011557, LMGP01011528, LMGP01011465, LMGP01011396, LMGP010…	0.401259	0.1
743.607	C42H85N2O6P	M-H	PE-Cer(d16:1(4E)/24:0), PE-Cer(d14:1(4E)/26:0), SM(d19:1/18:0), SM(d18:1/19:0), PE-Cer(d14:0/26:1(17Z)), SM(d16:1(4E)/21:0), PE-Cer(d18:0/22:1(13Z)), PE-Cer(d20:0/20:1(11Z)), PE-Cer(d16:0/24:1(15Z)), SM(iso-d17:1(4E)/20:0), PE-Cer(d18:1(4E)/22:0), SM(d20:1(4E)/17:0), PE-Cer(d14:1(4E)/26:0), SM(d18:1(4E)/19:0), SM(d14:1(4E)/23:0), SM(iso-d17:0/20:1(11Z)), PE-Cer(d16:1(4E)/24:0), SM(d20:1(4E)/17:0)		LMSP03020026, LMSP03020014, LMSP03010056, LMSP03010055, SLM:000398851, SLM:000398010, SLM:000397004, SLM:000398674, SLM:000398527, SLM:000395940, SLM:000396731, SLM:000398284, SLM:000398492, SLM:000395265, SLM:000487560, SLM:000398114, SLM:000398661, SLM:000398331	0.153088	0.1
744.555	C41H80NO8P	M-H	PE-NMe2(18:1(11Z)/16:0), PE-NMe2(18:0/16:1(9Z)), PE-NMe2(16:1(9Z)/18:0), PE-NMe2(16:0/18:1(11Z)), PE-NMe2(14:1(9Z)/20:0), PE-NMe2(14:0/20:1(11Z)), PE-NMe2(20:1(11Z)/14:0), PE-NMe2(20:0/14:1(9Z)), PE-NMe2(18:1(9Z)/16:0), PE-NMe(15:0/20:1(11Z)), PE-NMe(20:1(11Z)/15:0), PE-NMe2(16:0/18:1(9Z)), PE(22:1(13Z)/14:0), PE(22:0/14:1(9Z)), PE(20:1(11Z)/16:0), PE(20:0/16:1(9Z)), PE(18:1(9Z)/18:0), PE(18:1(11…	HMDB0114014, HMDB0113989, HMDB0113863, HMDB0113862, HMDB0113861, HMDB0113859, HMDB0114210, HMDB0114182, HMDB0114041, HMDB0112963, HMDB0113310, HMDB0010568, HMDB0009514, HMDB0009482, HMDB0009253, HMDB0009221, HMDB0009057, HMDB0009024, HMDB0008993, HMDB0008992, HMDB0008965, HMDB0008933, HMDB0008874, HMDB0008842, HMDB0007939, HMDB0007938, HMDB0008099, HMDB0008066	LMGP02010827, LMGP02010801, LMGP01011395, LMGP01011371, LMGP01011353, LMGP01011731, LMGP01011415, LMGP02011016, LMGP02010847, LMGP02010551, LMGP02010499, LMGP02010447, LMGP02010301, LMGP02010993, LMGP01011806, LMGP01011584, LMGP01011502, LMGP01011480, LMGP01010541, LMGP02011042, LMGP02010419, LMGP02010330, LMGP02010322, LMGP02010312, LMGP02010050, LMGP02010036, LMGP02010773, LMGP02010577, LMGP020…	0.186095	0.1
747.497	C43H73O8P	M-H	PA(20:2(11Z,14Z)/20:4(8Z,11Z,14Z,17Z)), PA(20:2(11Z,14Z)/20:4(5Z,8Z,11Z,14Z)), PA(20:4(8Z,11Z,14Z,17Z)/20:2(11Z,14Z)), PA(20:4(5Z,8Z,11Z,14Z)/20:2(11Z,14Z)), PA(20:3(8Z,11Z,14Z)/20:3(8Z,11Z,14Z)), PA(20:3(8Z,11Z,14Z)/20:3(5Z,8Z,11Z)), PA(20:3(5Z,8Z,11Z)/20:3(8Z,11Z,14Z)), PA(22:6(4Z,7Z,10Z,13Z,16Z,19Z)/18:0), PA(22:5(7Z,10Z,13Z,16Z,19Z)/18:1(9Z)), PA(22:5(7Z,10Z,13Z,16Z,19Z)/18:1(11Z)), PA(22:5(4…	HMDB0115549, HMDB0115548, HMDB0115500, HMDB0115498, HMDB0115497, HMDB0115496, HMDB0115494, HMDB0115406, HMDB0115382, HMDB0115381, HMDB0115356, HMDB0115355, HMDB0115331, HMDB0115307, HMDB0115108, HMDB0115047, HMDB0114967, HMDB0114942, HMDB0114941, HMDB0114917, HMDB0114916, HMDB0114893, HMDB0115210, HMDB0115132	LMGP10010826, LMGP10010666, LMGP10010579, LMGP10010451, LMGP10010363, LMGP10010039, LMGP10010638, LMGP10010609, LMGP10010549, LMGP10010799, LMGP10010771, SLM:000020975, SLM:000021706, SLM:000025814, SLM:000021057, SLM:000021445, SLM:000024207, SLM:000024384, SLM:000022271, SLM:000023598, SLM:000024379, SLM:000024770, SLM:000025164, SLM:000025349, SLM:000023534, SLM:000023912, SLM:000024215, SLM:0…	0.320442	0.1
747.501	C38H72N2O12	M-H	Azithromycin, Azythromycin	HMDB0014352, HMDB0001916	LMPK04000013	0.071829	0.2
748.505	C40H76NO7P	M+Cl	PC(P-18:1(9Z)/14:1(9Z)), PC(P-18:1(11Z)/14:1(9Z)), PC(14:1(9Z)/P-18:1(9Z)), PC(14:1(9Z)/P-18:1(11Z)), PE(P-18:0/17:2(9Z,12Z)), PC(O-14:0/18:3(9Z,12Z,15Z))	HMDB0011303, HMDB0011270, HMDB0007931, HMDB0007930	LMGP02030044, LMGP01020018	0.0199822	0.5
749.513	C43H75O8P	M-H	PA(20:3(8Z,11Z,14Z)/20:2(11Z,14Z)), PA(20:3(5Z,8Z,11Z)/20:2(11Z,14Z)), PA(20:2(11Z,14Z)/20:3(8Z,11Z,14Z)), PA(20:2(11Z,14Z)/20:3(5Z,8Z,11Z)), PA(22:5(7Z,10Z,13Z,16Z,19Z)/18:0), PA(22:5(4Z,7Z,10Z,13Z,16Z)/18:0), PA(22:4(7Z,10Z,13Z,16Z)/18:1(9Z)), PA(22:4(7Z,10Z,13Z,16Z)/18:1(11Z)), PA(22:2(13Z,16Z)/18:3(9Z,12Z,15Z)), PA(22:2(13Z,16Z)/18:3(6Z,9Z,12Z)), PA(22:1(13Z)/18:4(6Z,9Z,12Z,15Z)), PA(20:1(11Z…	HMDB0115574, HMDB0115560, HMDB0115547, HMDB0115546, HMDB0115380, HMDB0115354, HMDB0115330, HMDB0115329, HMDB0115306, HMDB0115305, HMDB0115281, HMDB0115107, HMDB0115106, HMDB0115080, HMDB0115046, HMDB0115020, HMDB0114993, HMDB0114940, HMDB0114915, HMDB0114892, HMDB0114891, HMDB0115209, HMDB0115184, HMDB0115157	LMGP10010665, LMGP10010637, LMGP10010521, LMGP10010450, LMGP10010420, LMGP10010392, LMGP10010769, LMGP10010337, LMGP10010740, LMGP10010608, LMGP10010578, LMGP10010548, LMGP10010798, LMGP10010770, SLM:000024031, SLM:000497091, SLM:000020918, SLM:000021248, SLM:000022745, SLM:000023206, SLM:000024564, SLM:000024727, SLM:000025929, SLM:000026915, SLM:000021535, SLM:000023363, SLM:000024871, SLM:0000…	0.0396992	0.2
749.513	C44H74O7	M+Cl	DG(9M5/11D5/0:0), DG(9D5/11M5/0:0), DG(9D3/13M5/0:0), DG(13M5/9D3/0:0), DG(11M5/9D5/0:0), DG(11M5/11D3/0:0), DG(11D5/11M3/0:0), DG(11D3/11M5/0:0), DG(11M3/11D5/0:0), DG(11D5/9M5/0:0)	HMDB0116441, HMDB0116434, HMDB0116427, HMDB0116420, HMDB0116403, HMDB0116396, HMDB0116380, HMDB0116372, HMDB0116388, HMDB0116386		0.0229813	0.5
752.596	C44H84NO6P	M-H	PC(P-18:1(9Z)/P-18:1(9Z)), PC(P-18:1(9Z)/P-18:1(11Z)), PC(P-18:1(11Z)/P-18:1(9Z)), PC(P-18:1(11Z)/P-18:1(11Z)), 1-hexadecanyl-2-(8-[3]-ladderane-octanyl)-sn-glycerophosphocholine	HMDB0011334, HMDB0011333, HMDB0011301, HMDB0011300	LMGP01040092	0.0176018	0.5
755.442	C41H69O8P	M+Cl	PA(20:3(8Z,11Z,14Z)/18:3(9Z,12Z,15Z)), PA(20:3(8Z,11Z,14Z)/18:3(6Z,9Z,12Z)), PA(20:2(11Z,14Z)/18:4(6Z,9Z,12Z,15Z)), PA(18:4(6Z,9Z,12Z,15Z)/20:2(11Z,14Z)), PA(18:3(9Z,12Z,15Z)/20:3(8Z,11Z,14Z)), PA(18:3(6Z,9Z,12Z)/20:3(8Z,11Z,14Z)), PA(22:6(4Z,7Z,10Z,13Z,16Z,19Z)/16:0), PA(22:5(7Z,10Z,13Z,16Z,19Z)/16:1(9Z)), PA(22:5(4Z,7Z,10Z,13Z,16Z)/16:1(9Z)), PA(18:3(9Z,12Z,15Z)/20:3(5Z,8Z,11Z)), PA(18:3(6Z,9Z,…	HMDB0115570, HMDB0115569, HMDB0115542, HMDB0115526, HMDB0115525, HMDB0115523, HMDB0115404, HMDB0115379, HMDB0115353, HMDB0115014, HMDB0114987, HMDB0114962, HMDB0114961, HMDB0114936, HMDB0114911, HMDB0114869, HMDB0115204, HMDB0115203, HMDB0115179, HMDB0115152, HMDB0115128, HMDB0115127, HMDB0114868, HMDB0114849	LMGP10010875, LMGP10010845, LMGP10010602, LMGP10010601, LMGP10010572, LMGP10010444, LMGP10010414, LMGP10010386, LMGP10010038, LMGP10010878, LMGP10010856, LMGP10010630	0.0174554	0.5
756.518	C41H76NO9P	M-H	PS(P-18:0/17:2(9Z,12Z)), PS(P-13:0/22:2(13Z,16Z)), PS(O-15:0/20:3(11Z,14Z,17Z)), PS(P-15:0/20:2(11Z,14Z)), PS(O-17:0/18:3(6Z,9Z,12Z)), PS(P-18:2(9Z,12Z)/17:0), PS(O-15:0/20:3(8Z,11Z,14Z)), PS(P-17:0/18:2(9Z,11E)), PS(P-17:0/18:2(9Z,12Z)), PS(O-17:0/18:3(9Z,12Z,15Z)), PS(O-13:0/22:3(10Z,13Z,16Z)), PS(P-18:2(9Z,12Z)/17:0)		LMGP03030038, SLM:000050822, SLM:000043669, SLM:000051054, SLM:000043846, SLM:000051385, SLM:000043710, SLM:000051336, SLM:000051341, SLM:000043858, SLM:000044671, SLM:000051432	0.0537706	0.2
758.534	C41H78NO9P	M-H	PS(P-18:0/17:1(9Z)), PS(O-18:0/17:2(9Z,12Z)), PS(P-20:0/15:1(9Z)), PS(P-16:0/19:1(9Z)), PS(O-13:0/22:2(13Z,16Z)), PS(P-18:1(11Z)/17:0), PS(P-15:0/20:1(11Z)), PS(P-18:1(9Z)/17:0), PS(P-22:1(13Z)/13:0), PS(P-18:1(13Z)/17:0), PS(P-18:1(11Z)/17:0), PS(P-17:0/18:1(9Z)), PS(P-17:0/18:1(11E)), PS(P-17:0/18:1(11Z)), PS(O-18:2(9Z,12Z)/17:0), PS(P-18:1(13Z)/17:0), PS(O-17:0/18:2(9Z,11E)), PS(O-18:2(9Z,12Z)…		LMGP03030037, LMGP03020026, LMGP03030061, LMGP03030017, SLM:000044672, SLM:000051032, SLM:000051055, SLM:000051512, SLM:000051205, SLM:000051225, SLM:000050985, SLM:000051343, SLM:000051289, SLM:000051296, SLM:000044803, SLM:000051272, SLM:000043855, SLM:000043896, SLM:000050899, SLM:000050960, SLM:000051329, SLM:000051130, SLM:000043670, SLM:000051465, SLM:000050823, SLM:000043860	0.0680387	0.1
764.524	C43H76NO8P	M-H	PE-NMe2(18:1(11Z)/18:4(6Z,9Z,12Z,15Z)), PE-NMe2(16:1(9Z)/20:4(8Z,11Z,14Z,17Z)), PE-NMe2(16:1(9Z)/20:4(5Z,8Z,11Z,14Z)), PE-NMe2(16:0/20:5(5Z,8Z,11Z,14Z,17Z)), PE-NMe2(14:1(9Z)/22:4(7Z,10Z,13Z,16Z)), PE-NMe2(14:0/22:5(7Z,10Z,13Z,16Z,19Z)), PE-NMe2(14:0/22:5(4Z,7Z,10Z,13Z,16Z)), PE-NMe2(22:5(7Z,10Z,13Z,16Z,19Z)/14:0), PE-NMe2(22:5(4Z,7Z,10Z,13Z,16Z)/14:0), PE-NMe2(22:4(7Z,10Z,13Z,16Z)/14:1(9Z)), PE-…	HMDB0114020, HMDB0113974, HMDB0113973, HMDB0113952, HMDB0113912, HMDB0113895, HMDB0113894, HMDB0114549, HMDB0114523, HMDB0114496, HMDB0114159, HMDB0114158, HMDB0114131, HMDB0114102, HMDB0114075, HMDB0114074, HMDB0114047, HMDB0113648, HMDB0113622, HMDB0114384, HMDB0114356, HMDB0114328, HMDB0113035, HMDB0112978, HMDB0009616, HMDB0009584, HMDB0009453, HMDB0009357, HMDB0009649, HMDB0009324, HMDB00092…	LMGP20020006, LMGP02011201, LMGP02011196, LMGP02011109, LMGP02010728, LMGP02010538, LMGP02010944, LMGP02010915, LMGP01011565, LMGP01011650, LMGP20020012, LMGP20020009, LMGP02010973, LMGP02010886, LMGP02010885, LMGP02010857, LMGP02010758, LMGP02010700, LMGP02010672, LMGP01011930, LMGP01011902, LMGP01011564, LMGP01011536, LMGP01011454, LMGP01011425, LMGP01011709, LMGP01011681, SLM:000498475, SLM:00…	0.0326727	0.2
766.503	C42H74NO9P	M-H	PS(P-18:0/18:4(6Z,9Z,12Z,15Z)), PS(O-16:0/20:5(5Z,8Z,11Z,14Z,17Z)), PS(P-16:0/20:4(5Z,8Z,11Z,14Z)), PS(O-18:1(9Z)/18:4(6Z,9Z,12Z,15Z)), PS(O-14:0/22:5(7Z,10Z,13Z,16Z,19Z)), PS(O-18:2(9Z,12Z)/18:3(9Z,12Z,15Z)), PS(O-16:0/20:5(5Z,8Z,11Z,14Z,17Z)), PS(O-14:0/22:5(4Z,7Z,10Z,13Z,16Z)), PS(P-18:1(9Z)/18:3(6Z,9Z,12Z)), PS(P-18:1(11Z)/18:3(6Z,9Z,12Z)), PS(P-18:1(13Z)/18:3(9Z,12Z,15Z)), PS(36:5(18Z,21Z,24…		LMGP03030043, LMGP03020074, LMGP03030086, SLM:000043989, SLM:000044569, SLM:000043930, SLM:000044273, SLM:000044560, SLM:000051487, SLM:000051007, SLM:000051259, SLM:000498146, SLM:000051019, SLM:000043629, SLM:000051247, SLM:000051421, SLM:000043395, SLM:000030050, SLM:000051499, SLM:000051416, SLM:000051966, SLM:000044751, SLM:000490626, SLM:000043918, SLM:000052131, SLM:000051803, SLM:000051814	0.0206492	0.2
766.539	C43H78NO8P	M-H	PE-NMe2(16:0/20:4(8Z,11Z,14Z,17Z)), PE-NMe2(18:1(11Z)/18:3(9Z,12Z,15Z)), PE-NMe2(18:1(11Z)/18:3(6Z,9Z,12Z)), PE-NMe2(18:0/18:4(6Z,9Z,12Z,15Z)), PE-NMe2(16:1(9Z)/20:3(8Z,11Z,14Z)), PE-NMe2(16:1(9Z)/20:3(5Z,8Z,11Z)), PE-NMe2(16:0/20:4(5Z,8Z,11Z,14Z)), PE-NMe2(14:0/22:4(7Z,10Z,13Z,16Z)), PE-NMe2(22:4(7Z,10Z,13Z,16Z)/14:0), PE-NMe2(18:4(6Z,9Z,12Z,15Z)/18:0), PE-NMe2(18:3(9Z,12Z,15Z)/18:1(9Z)), PE-NMe…	HMDB0116711, HMDB0114019, HMDB0114018, HMDB0113993, HMDB0113972, HMDB0113971, HMDB0113951, HMDB0113893, HMDB0114495, HMDB0114157, HMDB0114130, HMDB0114129, HMDB0114101, HMDB0114100, HMDB0114073, HMDB0114046, HMDB0114045, HMDB0114355, HMDB0114327, HMDB0114300, HMDB0114272, HMDB0113034, HMDB0113594, HMDB0009583, HMDB0009356, HMDB0009355, HMDB0009323, HMDB0009322, HMDB0009291, HMDB0009260, HMDB00092…	LMGP01011424, LMGP20020013, LMGP20020010, LMGP02011108, LMGP02010884, LMGP02010856, LMGP02010855, LMGP02010757, LMGP02010727, LMGP02010671, LMGP01011563, LMGP01011534, LMGP01011508, LMGP02010129, LMGP02010118, LMGP02010116, LMGP02010115, LMGP02010114, LMGP01011708, LMGP01011680, LMGP01011649, LMGP20020007, LMGP01012067, LMGP02010943, LMGP02010914, LMGP02010699, LMGP02010648, LMGP01011901, LMGP010…	0.277112	0.1
768.518	C42H76NO9P	M-H	PS(P-18:0/18:3(9Z,12Z,15Z)), PS(O-16:0/20:4(5Z,8Z,11Z,14Z)), PS(P-18:0/18:3(6Z,9Z,12Z)), PS(P-16:0/20:3(8Z,11Z,14Z)), PS(O-18:0/18:4(6Z,9Z,12Z,15Z)), PS(O-18:2(9Z,12Z)/18:2(9Z,11E)), PS(O-18:2(9Z,12Z)/18:2(9Z,12Z)), PS(O-16:0/20:4(5Z,8Z,11Z,14Z)), PS(O-16:0/20:4(8Z,11Z,14Z,17Z)), PS(P-18:2(9Z,12Z)/18:1(11E)), PS(P-18:2(9Z,12Z)/18:1(9Z)), PS(O-18:0/18:4(6Z,9Z,12Z,15Z)), PS(P-16:0/20:3(11Z,14Z,17Z)…		LMGP03030042, LMGP03020090, LMGP03030041, LMGP03030021, LMGP03020031, SLM:000043927, SLM:000043932, SLM:000044274, SLM:000044285, SLM:000051369, SLM:000051423, SLM:000044421, SLM:000051773, SLM:000043990, SLM:000051376, SLM:000043396, SLM:000044764, SLM:000051815, SLM:000030051, SLM:000044002, SLM:000044752, SLM:000051501, SLM:000051021, SLM:000051261, SLM:000052088, SLM:000043630, SLM:000044570,…	0.134303	0.1
768.555	C43H80NO8P	M-H	PE-NMe2(18:1(11Z)/18:2(9Z,12Z)), PE-NMe2(18:0/18:3(9Z,12Z,15Z)), PE-NMe2(18:0/18:3(6Z,9Z,12Z)), PE-NMe2(16:1(9Z)/20:2(11Z,14Z)), PE-NMe2(16:0/20:3(8Z,11Z,14Z)), PE-NMe2(16:0/20:3(5Z,8Z,11Z)), PE-NMe2(14:1(9Z)/22:2(13Z,16Z)), PE-NMe2(22:2(13Z,16Z)/14:1(9Z)), PE-NMe2(18:3(9Z,12Z,15Z)/18:0), PE-NMe2(18:3(6Z,9Z,12Z)/18:0), PE-NMe2(18:2(9Z,12Z)/18:1(9Z)), PE-NMe2(18:2(9Z,12Z)/18:1(11Z)), PE-NMe2(18:1(…	HMDB0114017, HMDB0113992, HMDB0113991, HMDB0113970, HMDB0113950, HMDB0113949, HMDB0113911, HMDB0114467, HMDB0114128, HMDB0114099, HMDB0114072, HMDB0114071, HMDB0114044, HMDB0114299, HMDB0114271, HMDB0114243, HMDB0009551, HMDB0009354, HMDB0009321, HMDB0009290, HMDB0009289, HMDB0009258, HMDB0009227, HMDB0009226, HMDB0009066, HMDB0009033, HMDB0009002, HMDB0009001, HMDB0008975, HMDB0009163, HMDB00091…	LMGP01011423, LMGP02011202, LMGP02011078, LMGP02010883, LMGP02010854, LMGP02010832, LMGP02010698, LMGP02010647, LMGP02010913, LMGP01011870, LMGP01011840, LMGP01011602, LMGP01011533, LMGP01011507, LMGP01011679, LMGP01011622, LMGP02010726, LMGP02010670, LMGP02010537, LMGP01011648, LMGP01011562, LMGP01011506, LMGP02010831, LMGP01011452, SLM:000008836, SLM:000030821, SLM:000031576, SLM:000013101, SLM…	0.342385	0.1
769.623	C44H87N2O6P	M-H	SM(d18:2/21:0), PE-Cer(d16:1(4E)/26:1(17Z)), PE-Cer(d20:0/22:2(13Z,16Z)), SM(iso-d17:1(4E)/22:1(13Z)), PE-Cer(d18:1(4E)/24:1(15Z)), SM(iso-d17:0/22:2(13Z,16Z))		LMSP03010064, SLM:000398611, SLM:000398681, SLM:000395894, SLM:000396691, SLM:000398121	0.152613	0.1
770.534	C42H78NO9P	M-H	PS(P-16:0/20:2(11Z,14Z)), PS(O-16:0/20:3(8Z,11Z,14Z)), PS(O-18:0/18:3(9Z,12Z,15Z)), PS(P-18:0/18:2(9Z,12Z)), PS(O-18:0/18:3(6Z,9Z,12Z)), PS(O-18:1(13Z)/18:2(9Z,11E)), PS(P-20:0/16:2(9Z,12Z)), PS(P-16:0/20:2(11Z,14Z)), PS(O-18:2(9Z,12Z)/18:1(6Z)), PS(P-18:0/18:2(9Z,12Z)), PS(P-18:1(11Z)/18:1(11E)), PS(O-18:2(9Z,12Z)/18:1(11Z)), PS(P-18:1(13Z)/18:1(6Z)), PS(P-18:1(9Z)/18:1(6Z)), PS(O-16:0/20:3(8Z,1…		LMGP03030020, LMGP03020075, LMGP03020030, LMGP03030040, LMGP03020029, SLM:000044761, SLM:000051660, SLM:000051774, SLM:000043920, SLM:000051981, SLM:000050969, SLM:000043888, SLM:000051249, SLM:000051489, SLM:000044286, SLM:000050976, SLM:000051009, SLM:000043934, SLM:000050942, SLM:000051449, SLM:000051976, SLM:000044245, SLM:000044766, SLM:000043999, SLM:000051456, SLM:000052102, SLM:000043881,…	0.104909	0.1
770.57	C43H82NO8P	M-H	PE-NMe2(18:0/18:2(9Z,12Z)), PE-NMe2(16:0/20:2(11Z,14Z)), PE-NMe2(14:1(9Z)/22:1(13Z)), PE-NMe2(14:0/22:2(13Z,16Z)), PE-NMe2(18:1(11Z)/18:1(11Z)), PE-NMe2(18:1(11Z)/18:1(9Z)), PE-NMe2(18:1(9Z)/18:1(11Z)), PE-NMe2(16:1(9Z)/20:1(11Z)), PE-NMe2(22:2(13Z,16Z)/14:0), PE-NMe2(22:1(13Z)/14:1(9Z)), PE-NMe2(20:1(11Z)/16:1(9Z)), PE-NMe2(18:2(9Z,12Z)/18:0), PE-NMe2(20:2(11Z,14Z)/16:0), PE-NMe(15:0/22:2(13Z,16…	HMDB0113990, HMDB0113948, HMDB0113910, HMDB0113892, HMDB0113870, HMDB0113869, HMDB0113868, HMDB0113867, HMDB0114466, HMDB0114438, HMDB0114214, HMDB0114070, HMDB0114242, HMDB0113033, HMDB0113565, HMDB0009746, HMDB0010564, HMDB0009550, HMDB0009518, HMDB0009288, HMDB0009257, HMDB0009256, HMDB0009225, HMDB0009065, HMDB0009032, HMDB0009000, HMDB0008974, HMDB0008942, HMDB0008882, HMDB0009097, HMDB00083…	LMGP02010326, LMGP01011360, LMGP01011422, LMGP02011047, LMGP02010882, LMGP02010853, LMGP02010615, LMGP01012036, LMGP01011601, LMGP01011561, LMGP01011532, LMGP01011505, LMGP01011487, LMGP02010124, LMGP01011621, LMGP02011077, LMGP02010998, LMGP02010329, LMGP02010126, LMGP02010125, LMGP02010122, LMGP02010669, LMGP02010536, LMGP02010513, LMGP01011839, LMGP01011810, LMGP01011763, LMGP01011587, LMGP020…	0.597642	0.05
770.571	C44H81NO7	M+Cl	DGTS(16:0/18:2(9Z,12Z)), DGTS(16:0/18:2(9Z,12Z))		LMGL00000126, LMGL00000121	0.32524	0.2
771.639	C44H89N2O6P	M-H	SM(d20:1/19:0), SM(d19:1/20:0), SM(d16:1/23:0), SM(d18:1/21:0), SM(d17:1/22:0), SM(iso-d17:0/22:1(13Z)), SM(d20:1(4E)/19:0), PE-Cer(d18:0/24:1(15Z)), SM(d16:1(4E)/23:0), SM(d18:1(4E)/21:0), PE-Cer(d16:1(4E)/26:0), PE-Cer(d16:0/26:1(17Z)), PE-Cer(d20:0/22:1(13Z)), PE-Cer(d18:1(4E)/24:0), SM(iso-d17:1(4E)/22:0), PE-Cer(d14:1(4E)/28:0)		LMSP03010069, LMSP03010068, LMSP03010065, LMSP03010067, LMSP03010066, SLM:000398122, SLM:000398335, SLM:000397009, SLM:000487547, SLM:000395261, SLM:000398652, SLM:000398531, SLM:000398682, SLM:000396745, SLM:000000197, SLM:000398496	0.309807	0.05
772.513	C41H76NO10P	M-H	PS(20:2(11Z,14Z)/15:0), PS(15:0/20:2(11Z,14Z)), PS(19:1(9Z)/16:1(9Z)), PS(18:2(9Z,12Z)/17:0), PS(18:0/17:2(9Z,12Z)), PS(17:2(9Z,12Z)/18:0), PS(22:2(13Z,16Z)/13:0), PS(17:0/18:2(9Z,12Z)), PS(15:0/20:2(11Z,14Z)), PS(17:1(9Z)/18:1(9Z)), PS(18:1(9Z)/17:1(9Z)), PS(16:1(9Z)/19:1(9Z)), PS(15:1(9Z)/20:1(11Z)), PS(13:0/22:2(13Z,16Z)), PS(20:1(11Z)/15:1(9Z)), PS(17:0/18:2(9Z,11E)), PS(18:2(9Z,12Z)/17:0), P…	HMDB0112569, HMDB0112328	LMGP03010562, LMGP03010487, LMGP03010347, LMGP03010314, LMGP03010288, LMGP03010757, LMGP03010233, LMGP03010152, LMGP03010259, LMGP03010328, LMGP03010215, LMGP03010181, LMGP03010090, LMGP03010533, SLM:000002618, SLM:000007131, SLM:000007579, SLM:000005144, SLM:000006686, SLM:000007415, SLM:000007522, SLM:000004789, SLM:000007091, SLM:000007698, SLM:000002623, SLM:000007124, SLM:000006748, SLM:0000…	0.000153956	0.5
772.586	C43H84NO8P	M-H	PE-NMe2(18:1(11Z)/18:0), PE-NMe2(14:0/22:1(13Z)), PE-NMe2(16:1(9Z)/20:0), PE-NMe2(16:0/20:1(11Z)), PE-NMe2(14:1(9Z)/22:0), PE-NMe2(18:0/18:1(11Z)), PE-NMe2(18:0/18:1(9Z)), PE-NMe2(22:1(13Z)/14:0), PE-NMe2(22:0/14:1(9Z)), PE-NMe2(20:1(11Z)/16:0), PE-NMe2(20:0/16:1(9Z)), PE-NMe2(18:1(9Z)/18:0), PE-NMe(15:0/22:1(13Z)), PE-NMe(22:1(13Z)/15:0), PE(22:0/16:1(9Z)), PE(24:1(15Z)/14:0), PE(24:0/14:1(9Z)),…	HMDB0114016, HMDB0113891, HMDB0113875, HMDB0113874, HMDB0113873, HMDB0113872, HMDB0113871, HMDB0114437, HMDB0114411, HMDB0114213, HMDB0114185, HMDB0114043, HMDB0113032, HMDB0113537, HMDB0009485, HMDB0009745, HMDB0009713, HMDB0009517, HMDB0009255, HMDB0009224, HMDB0009223, HMDB0009064, HMDB0009031, HMDB0008999, HMDB0008973, HMDB0008941, HMDB0008881, HMDB0008849, HMDB0008297, HMDB0007945	LMGP01011359, LMGP01011762, LMGP01011734, LMGP02011020, LMGP02010852, LMGP02010535, LMGP02010512, LMGP02010997, LMGP01012005, LMGP01011955, LMGP01011809, LMGP01011600, LMGP01011586, LMGP01011450, LMGP02010141, LMGP02010139, LMGP02010138, LMGP02010137, LMGP01011789, LMGP02011046, LMGP02010143, LMGP02010136, LMGP02010135, LMGP02010585, LMGP01011531, LMGP01011486, LMGP01011467, LMGP02010810, LMGP020…	0.0519299	0.2
774.529	C41H78NO10P	M-H	PS(20:1(11Z)/15:0), PS(15:0/20:1(11Z)), PS(18:0/17:1(9Z)), PS(16:1(9Z)/19:0), PS(15:0/20:1(11Z)), PS(14:1(9Z)/21:0), PS(13:0/22:1(11Z)), PS(17:0/18:1(9Z)), PS(22:1(11Z)/13:0), PS(21:0/14:1(9Z)), PS(19:1(9Z)/16:0), PS(18:1(9Z)/17:0), PS(17:1(9Z)/18:0), PS(16:0/19:1(9Z)), PS(15:1(9Z)/20:0), PS(20:1(11Z)/15:0), PS(20:0/15:1(9Z)), PS(19:0/16:1(9Z)), PS(20:1(11Z)/15:0), PS(18:1(11Z)/17:0), PS(22:1(13Z…	HMDB0112542, HMDB0112285	LMGP03010313, LMGP03010214, LMGP03010151, LMGP03010133, LMGP03010089, LMGP03010893, LMGP03010726, LMGP03010677, LMGP03010486, LMGP03010327, LMGP03010258, LMGP03010196, LMGP03010180, LMGP03010532, LMGP03010513, LMGP03010458, SLM:000006694, SLM:000002019, SLM:000006830, SLM:000007375, SLM:000007028, SLM:000007147, SLM:000007215, SLM:000007408, SLM:000001522, SLM:000007344, SLM:000004292, SLM:000007…	0.0189903	0.5
780.518	C43H76NO9P	M-H	PE(18:0/20:4(5Z,8Z,11Z,13E)(15Ke)), PS(O-17:0/20:5(5Z,8Z,11Z,14Z,17Z)), PS(P-17:0/20:4(8Z,11Z,14Z,17Z)), PS(O-13:0/24:5(9Z,12Z,15Z,18Z,21Z)), PS(P-13:0/24:4(9Z,12Z,15Z,18Z)), PS(O-13:0/24:5(6Z,9Z,12Z,15Z,18Z)), PS(O-15:0/22:5(7Z,10Z,13Z,16Z,19Z)), PS(O-15:0/22:5(4Z,7Z,10Z,13Z,16Z)), PS(P-17:0/20:4(5Z,8Z,11Z,14Z)), PS(P-15:0/22:4(7Z,10Z,13Z,16Z))		LMGP20010004, SLM:000043841, SLM:000051334, SLM:000043496, SLM:000050858, SLM:000043484, SLM:000043705, SLM:000043696, SLM:000051323, SLM:000051091	0.0030455	0.5
782.534	C43H78NO9P	M-H	PE(18:0/20:4(5Z,8Z,11Z,13E)(15OH[S])), PE(18:0/20:4(5Z,8Z,10E,14Z)(12OH[S])), PS(P-17:0/20:3(11Z,14Z,17Z)), PS(O-15:0/22:4(7Z,10Z,13Z,16Z)), PS(P-15:0/22:3(10Z,13Z,16Z)), PS(P-17:0/20:3(8Z,11Z,14Z)), PS(O-13:0/24:4(9Z,12Z,15Z,18Z)), PS(O-17:0/20:4(8Z,11Z,14Z,17Z)), PS(O-17:0/20:4(5Z,8Z,11Z,14Z))		LMGP20020002, LMGP20020001,SLM:000051293, SLM:000043706, SLM:000051048, SLM:000051335, SLM:000043497, SLM:000043853, SLM:000043842	0.0233878	0.2
783.639	C45H89N2O6P	M-H	SM(d18:1/22:1(13Z)), SM(d18:2/22:0), SM(d18:1/22:1), SM(d16:1/24:1), SM(d18:0/22:2(13Z,16Z)), SM(d16:1(4E)/24:1(15Z)), SM(d18:1(4E)/22:1(13Z)), SM(d20:0/20:2(11Z,14Z)), SM(d20:1(4E)/20:1(11Z)), SM(d14:1(4E)/26:1(17Z))	HMDB0012104	LMSP03010092, LMSP03010072, LMSP03010071, SLM:000395813, SLM:000397967, SLM:000395214, SLM:000398193, SLM:000398274, SLM:000397731	0.0453504	0.2
784.513	C42H76NO10P	M-H	PS(22:2(13Z,16Z)/14:1(9Z)), PS(20:3(5Z,8Z,11Z)/16:0), PS(20:2(11Z,14Z)/16:1(9Z)), PS(18:3(6Z,9Z,12Z)/18:0), PS(18:2(9Z,12Z)/18:1(11Z)), PS(18:1(11Z)/18:2(9Z,12Z)), PS(18:0/18:3(6Z,9Z,12Z)), PS(16:1(9Z)/20:2(11Z,14Z)), PS(16:0/20:3(5Z,8Z,11Z)), PS(14:1(9Z)/22:2(13Z,16Z)), PS(20:3(8Z,11Z,14Z)/16:0), PS(18:3(9Z,12Z,15Z)/18:0), PS(18:2(9Z,12Z)/18:1(9Z)), PS(18:1(9Z)/18:2(9Z,12Z)), PS(18:0/18:3(9Z,12Z…	HMDB0112762, HMDB0112596, HMDB0112571, HMDB0112448, HMDB0112426, HMDB0112389, HMDB0112373, HMDB0112360, HMDB0112347, HMDB0112315, HMDB0012420, HMDB0012411, HMDB0012401, HMDB0012391, HMDB0012381, HMDB0012360	LMGP03010958, LMGP03010490, LMGP03010407, LMGP03010350, LMGP03010218, LMGP03010136, LMGP03010903, LMGP03010759, LMGP03010595, LMGP03010565, LMGP03010377, LMGP03010316, LMGP03010315, LMGP03010295, SLM:000005205, SLM:000004322, SLM:000005064, SLM:000000796, SLM:000001553, SLM:000001558, SLM:000004813, SLM:000005181, SLM:000005912, SLM:000006637, SLM:000001852, SLM:000005050, SLM:000005129, SLM:0000…	0.00128128	0.5
784.55	C43H80NO9P	M-H	PS(P-20:0/17:2(9Z,12Z)),PS(O-15:0/22:3(10Z,13Z,16Z)), PS(P-18:2(9Z,12Z)/19:0), 1-hexadecanoyl-2-(9Z,12Z-octadecadienoyl)-sn-glycero-3-phospho-(N-butanoyl)-ethanolamine, PS(O-17:0/20:3(8Z,11Z,14Z)), PS(P-15:0/22:2(13Z,16Z)), PS(P-17:0/20:2(11Z,14Z)), PS(O-17:0/20:3(11Z,14Z,17Z))		LMGP03030066, SLM:000044695, SLM:000051436, SLM:000390197, SLM:000043854, SLM:000051062, SLM:000051294, SLM:000043813	0.0787299	0.1
785.654	C45H91N2O6P	M-H	SM(d18:1/22:0), SM(d18:0/22:1(13Z)), SM(d16:1/24:0), SM(d14:0/26:1(17Z)), SM(d20:0/20:1(11Z)), SM(d18:0/22:1(13Z)), SM(d16:1(4E)/24:0), SM(d14:1(4E)/26:0), SM(d18:1(4E)/22:0), SM(d16:0/24:1(15Z)), SM(d20:1(4E)/20:0), SM(iso-d17:1(4E)/23:0)	HMDB0012103, HMDB0012092	LMSP03010006, LMSP03010073, SLM:000397651, SLM:000398194, SLM:000395814, SLM:000398021, SLM:000397772, SLM:000389815, SLM:000397887, SLM:000398329, SLM:000000558	0.0999645	0.2
786.529	C42H78NO10P	M-H	PS(22:2(13Z,16Z)/14:0), PS(22:1(13Z)/14:1(9Z)), PS(20:2(11Z,14Z)/16:0), PS(20:1(11Z)/16:1(9Z)), PS(16:0/20:2(11Z,14Z)), PS(14:1(9Z)/22:1(13Z)), PS(14:0/22:2(13Z,16Z)), PS(18:1(9Z)/18:1(11Z)), PS(18:1(11Z)/18:1(9Z)), PS(16:1(9Z)/20:1(11Z)), PS(18:1(11Z)/18:1(11Z)), PS(18:2(9Z,12Z)/18:0), PS(18:1(9Z)/18:1(9Z)), PS(18:0/18:2(9Z,12Z)), PS(20:2(11Z,14Z)/16:0), PS(19:0/17:2(9Z,12Z)), PS(22:1(11Z)/14:1(…	HMDB0112761, HMDB0112737, HMDB0112570, HMDB0112544, HMDB0112346, HMDB0112314, HMDB0112302, HMDB0112291, HMDB0112290, HMDB0112288, HMDB0112272, HMDB0012400, HMDB0012390, HMDB0012380	LMGP03010564, LMGP03010461, LMGP03010728, LMGP03010217, LMGP03010031, LMGP03010030, LMGP03010265, LMGP03010876, LMGP03010758, LMGP03010294, LMGP03010197, LMGP03010135, LMGP03010107, LMGP03010535, LMGP03010489, SLM:000001546, SLM:000005340, SLM:000005206, SLM:000001985, SLM:000006172, SLM:000005913, SLM:000004284, SLM:000006820, SLM:000007168, SLM:000004277, SLM:000005116, SLM:000005309, SLM:00000…	0.0365459	0.2
786.565	C43H82NO9P	M-H	PS(P-18:0/19:1(9Z)), PS(P-20:0/17:1(9Z)), PS(O-20:0/17:2(9Z,12Z)), PS(O-18:2(9Z,12Z)/19:0), PS(P-22:1(13Z)/15:0), PS(P-20:1(11Z)/17:0), PS(P-15:0/22:1(13Z)), PS(P-17:0/20:1(11Z)), PS(P-20:1(11Z)/17:0), PS(P-13:0/24:1(15Z)), PS(O-17:0/20:2(11Z,14Z)), PS(P-18:1(11Z)/19:0), PS(O-15:0/22:2(13Z,16Z)), PS(P-22:1(13Z)/15:0), PS(P-18:1(13Z)/19:0), PS(P-18:1(9Z)/19:0)		LMGP03030045, LMGP03030065, LMGP03020050, SLM:000044804, SLM:000051139, SLM:000050905, SLM:000051063, SLM:000051295, SLM:000050952, SLM:000050828, SLM:000043814, SLM:000051036, SLM:000044696, SLM:000051200, SLM:000051276, SLM:000051516	0.0397325	0.2
786.566	C44H81NO8	M+Cl	GalCer(d18:2/20:1), GlcCer(d18:2/20:1)		LMSP0501AC20, LMSP0501AA35	0.0230109	0.5
794.534	C44H78NO9P	M-H	PS(P-20:0/18:4(6Z,9Z,12Z,15Z)), PS(O-18:0/20:5(5Z,8Z,11Z,14Z,17Z)), PS(P-18:0/20:4(5Z,8Z,11Z,14Z)), PS(P-16:0/22:4(7Z,10Z,13Z,16Z)), PS(P-18:1(9Z)/20:3(11Z,14Z,17Z)), PS(38:5(23Z,26Z,29Z,32Z,35Z)/0:0), PS(O-18:1(11Z)/20:4(5Z,8Z,11Z,14Z)), PS(O-16:0/22:5(7Z,10Z,13Z,16Z,19Z)), PS(P-18:0/20:4(5Z,8Z,11Z,14Z)), PS(O-18:1(9Z)/20:4(8Z,11Z,14Z,17Z)), PS(O-18:1(13Z)/20:4(5Z,8Z,11Z,14Z)), PS(P-20:1(11Z)/18…		LMGP03030072, LMGP03020085, LMGP03030090, LMGP03030027, SLM:000051453, SLM:000030052, SLM:000043626, SLM:000044281, SLM:000051963, SLM:000043997, SLM:000044748, SLM:000050939, SLM:000051495, SLM:000044564, SLM:000050973, SLM:000044272, SLM:000051015, SLM:000051811, SLM:000050927, SLM:000043885, SLM:000044417, SLM:000051255, SLM:000043397, SLM:000044576, SLM:000043926, SLM:000051374, SLM:000498147…	0.113574	0.1
794.57	C45H82NO8P	M-H	PE-NMe2(18:1(11Z)/20:3(8Z,11Z,14Z)), PE-NMe2(18:1(11Z)/20:3(5Z,8Z,11Z)), PE-NMe2(18:0/20:4(8Z,11Z,14Z,17Z)), PE-NMe2(18:0/20:4(5Z,8Z,11Z,14Z)), PE-NMe2(16:0/22:4(7Z,10Z,13Z,16Z)), PE-NMe2(22:4(7Z,10Z,13Z,16Z)/16:0), PE-NMe2(20:1(11Z)/18:3(9Z,12Z,15Z)), PE-NMe2(20:1(11Z)/18:3(6Z,9Z,12Z)), PE-NMe2(20:0/18:4(6Z,9Z,12Z,15Z)), PE-NMe2(18:4(6Z,9Z,12Z,15Z)/20:0), PE-NMe2(18:3(9Z,12Z,15Z)/20:1(11Z)), PE-…	HMDB0114025, HMDB0114024, HMDB0114000, HMDB0113999, HMDB0113956, HMDB0114498, HMDB0114220, HMDB0114219, HMDB0114192, HMDB0114164, HMDB0114136, HMDB0114107, HMDB0114079, HMDB0114052, HMDB0114051, HMDB0114357, HMDB0114329, HMDB0114303, HMDB0114302, HMDB0114275, HMDB0114274, HMDB0114247, HMDB0009585, HMDB0009555, HMDB0009524, HMDB0009523, HMDB0009492, HMDB0009362, HMDB0009329, HMDB0009297, HMDB00092…	LMGP01011742, LMGP01011429, LMGP02011200, LMGP02011054, LMGP02010892, LMGP02010764, LMGP02010706, LMGP02010677, LMGP02010951, LMGP01011845, LMGP01011717, LMGP01011687, LMGP01011658, LMGP02011177, LMGP02011113, LMGP02011084, LMGP02011055, LMGP02011027, LMGP01012070, LMGP02010922, LMGP02010862, LMGP02010734, LMGP01011904, LMGP01011875, LMGP01011771, LMGP01011770, LMGP01011571, LMGP01011542, LMGP010…	0.224212	0.1
795.531	C42H81O9P	M+Cl	PG(P-18:0/18:1(9Z)), PG(O-18:0/18:2(9Z,12Z)), PG(O-16:0/20:2(11Z,14Z)), PG(P-20:0/16:1(9Z)), PG(P-16:0/20:1(11Z))		LMGP04030091, LMGP04020028, LMGP04020013, LMGP04030063, LMGP04030019	0.00892512	0.5
795.539	C41H81O12P	M-H	PI(O-20:0/12:0), PI(O-16:0/16:0), PI(O-18:0/14:0), PI(O-15:0/17:0), PI(O-17:0/15:0), PI(O-26:0/6:0), PI(O-16:0/16:0), PI(O-22:0/10:0), PI(O-30:0/2:0), PI(O-18:0/14:0), PI(O-24:0/8:0), PI(O-17:0/15:0), PI(O-15:0/17:0), PI(O-20:0/12:0), PI(O-28:0/4:0), PI(O-14:0/18:0), PI(O-13:0/19:0)		LMGP06020042, LMGP06020083, LMGP06020021, SLM:000052588, SLM:000052836, SLM:000053231, SLM:000053310, SLM:000053063, SLM:000053701, SLM:000053479, SLM:000053555, SLM:000052775, SLM:000052541, SLM:000053145, SLM:000053382, SLM:000053634, SLM:000052352	0.0035682	0.5
795.643	C52H88O3	M+Cl	CE(15M5)	HMDB0112211		0.015917	0.5
797.654	C46H91N2O6P	M-H	SM(d18:2/23:0), SM(d17:1/24:1), SM(iso-d17:1(4E)/24:1(15Z)), PE-Cer(d18:1(4E)/26:1(17Z))		LMSP03010075, LMSP03010074, SLM:000395899, SLM:000396695	0.397037	0.05
798.529	C43H78NO10P	M-H	PS(20:3(8Z,11Z,14Z)/17:0), PS(19:0/18:3(9Z,12Z,15Z)), PS(17:1(9Z)/20:2(11Z,14Z)), PS(17:0/20:3(8Z,11Z,14Z)), PS(22:2(13Z,16Z)/15:1(9Z)), PS(20:2(11Z,14Z)/17:1(9Z)), PS(18:3(9Z,12Z,15Z)/19:0), PS(18:3(6Z,9Z,12Z)/19:0), PS(18:2(9Z,12Z)/19:1(9Z)), PS(17:2(9Z,12Z)/20:1(11Z)), PS(15:1(9Z)/22:2(13Z,16Z)), PS(20:1(11Z)/17:2(9Z,12Z)), PS(19:1(9Z)/18:2(9Z,12Z)), PS(19:0/18:3(6Z,9Z,12Z)), PS(19:0/18:3(6Z,9…		LMGP03010597, LMGP03010465, LMGP03010268, LMGP03010241, LMGP03010761, LMGP03010567, LMGP03010411, LMGP03010383, LMGP03010355, LMGP03010297, LMGP03010189, LMGP03010538, LMGP03010493, LMGP03010464, SLM:000007509, SLM:000007020, SLM:000006634, SLM:000007372, SLM:000001806, SLM:000002577, SLM:000007521, SLM:000006676, SLM:000007573, SLM:000007083, SLM:000004718, SLM:000006573, SLM:000002617, SLM:0000…	0.028741	0.2
798.662	C46H92N2O6P	M-H	SM(d17:1/24:1(15Z))	HMDB0011696		0.0689482	0.2
799.67	C46H93N2O6P	M-H	SM(d18:1/23:0),SM(d18:1/23:0), SM(d16:1/25:0), SM(d17:1/24:0), PE-Cer(d16:1(4E)/28:0), PE-Cer(d14:1(4E)/30:0), SM(iso-d17:0/24:1(15Z)), SM(d18:1(4E)/23:0), PE-Cer(d20:0/24:1(15Z)), PE-Cer(d18:0/26:1(17Z)), PE-Cer(d18:1(4E)/26:0), SM(iso-d17:1(4E)/24:0), SM(d20:1(4E)/21:0)	HMDB0012105	LMSP03010078, LMSP03010076, LMSP03010077, SLM:000398656, SLM:000398503, SLM:000398127, SLM:000487554, SLM:000398687, SLM:000397013, SLM:000396736, SLM:000395950, SLM:000398330	0.20381	0.1
800.545	C43H80NO10P	M-H	PS(15:0/22:2(13Z,16Z)), PS(22:2(13Z,16Z)/15:0), PS(20:0/17:2(9Z,12Z)), PS(19:1(9Z)/18:1(9Z)), PS(18:2(9Z,12Z)/19:0), PS(18:1(9Z)/19:1(9Z)), PS(17:2(9Z,12Z)/20:0), PS(17:0/20:2(11Z,14Z)), PS(15:1(9Z)/22:1(11Z)), PS(17:1(9Z)/20:1(11Z)), PS(22:2(13Z,16Z)/15:0), PS(22:1(11Z)/15:1(9Z)), PS(20:2(11Z,14Z)/17:0), PS(15:0/22:2(13Z,16Z)), PS(20:1(11Z)/17:1(9Z)), PS(19:0/18:2(9Z,12Z)), PS(18:2(9Z,11E)/19:0)…	HMDB0116749, HMDB0112763	LMGP03010517, LMGP03010492, LMGP03010354, LMGP03010333, LMGP03010296, LMGP03010240, LMGP03010188, LMGP03010267, LMGP03010760, LMGP03010730, LMGP03010566, LMGP03010158, LMGP03010537, LMGP03010463, SLM:000007092, SLM:000007523, SLM:000007587, SLM:000006817, SLM:000006721, SLM:000002578, SLM:000001877, SLM:000007122, SLM:000007373, SLM:000006684, SLM:000007518, SLM:000007340, SLM:000007132, SLM:0000…	0.0440675	0.2
802.56	C43H82NO10P	M-H	PS(22:1(13Z)/15:0), PS(15:0/22:1(13Z)), PS(21:0/16:1(9Z)), PS(19:0/18:1(9Z)), PS(18:1(9Z)/19:0), PS(16:1(9Z)/21:0), PS(17:1(9Z)/20:0), PS(22:1(11Z)/15:0), PS(22:0/15:1(9Z)), PS(18:0/19:1(9Z)), PS(17:0/20:1(11Z)), PS(15:1(9Z)/22:0), PS(15:0/22:1(11Z)), PS(20:1(11Z)/17:0), PS(20:0/17:1(9Z)), PS(19:1(9Z)/18:0), PT(18:0/18:1(9Z)), PS(18:1(9Z)/19:0), PS(22:1(13Z)/15:0), PS(18:1(6Z)/19:0), PS(17:0/20:1…	HMDB0112738, HMDB0112335	LMGP03010681, LMGP03010462, LMGP03010332, LMGP03010221, LMGP03010266, LMGP03010729, LMGP03010704, LMGP03010318, LMGP03010239, LMGP03010187, LMGP03010157, LMGP03010536, LMGP03010516, LMGP03010491, LMGP00000048, SLM:000007148, SLM:000006829, SLM:000007036, SLM:000007374, SLM:000007478, SLM:000007588, SLM:000002441, SLM:000007704, SLM:000007342, SLM:000006870, SLM:000002787, SLM:000006645, SLM:00000…	0.0157969	0.5
810.529	C44H78NO10P	M-H	PS(22:4(7Z,10Z,13Z,16Z)/16:0), PS(20:4(8Z,11Z,14Z,17Z)/18:0), PS(20:3(8Z,11Z,14Z)/18:1(11Z)), PS(20:3(5Z,8Z,11Z)/18:1(9Z)), PS(20:3(5Z,8Z,11Z)/18:1(11Z)), PS(20:2(11Z,14Z)/18:2(9Z,12Z)), PS(20:1(11Z)/18:3(9Z,12Z,15Z)), PS(20:1(11Z)/18:3(6Z,9Z,12Z)), PS(20:0/18:4(6Z,9Z,12Z,15Z)), PS(18:4(6Z,9Z,12Z,15Z)/20:0), PS(18:3(9Z,12Z,15Z)/20:1(11Z)), PS(18:3(6Z,9Z,12Z)/20:1(11Z)), PS(18:2(9Z,12Z)/20:2(11Z,1…	HMDB0112791, HMDB0112659, HMDB0112622, HMDB0112600, HMDB0112599, HMDB0112575, HMDB0112550, HMDB0112549, HMDB0112522, HMDB0112497, HMDB0112472, HMDB0112455, HMDB0112431, HMDB0112414, HMDB0112396, HMDB0112395, HMDB0112352, HMDB0012433, HMDB0012423, HMDB0012393, HMDB0012383, HMDB0010165	LMGP03010949, LMGP03010630, LMGP03010543, LMGP03010444, LMGP03010358, LMGP03010335, LMGP03010793, LMGP03010601, LMGP03010571, LMGP03010542, LMGP03010414, LMGP03010386, LMGP03010965, LMGP03010039, SLM:000001511, SLM:000004703, SLM:000007120, SLM:000004122, SLM:000004993, SLM:000001552, SLM:000001908, SLM:000002779, SLM:000004321, SLM:000006209, SLM:000001982, SLM:000005315, SLM:000005802, SLM:0000…	0.137171	0.1
820.561	C43H83NO11S	M-H	(3'-sulfo)GalCer(d18:1(4E)/19:0)		SLM:000396818	0.0329695	0.1
820.563	C44H84NO8P	M+Cl	PE-NMe2(15:0/22:2(13Z,16Z)), PE-NMe2(22:2(13Z,16Z)/15:0), PE-NMe(24:1(15Z)/14:1(9Z)), PE-NMe(16:1(9Z)/22:1(13Z)), PE-NMe(16:0/22:2(13Z,16Z)), PE-NMe(14:1(9Z)/24:1(15Z)), PE-NMe(22:2(13Z,16Z)/16:0), PE-NMe(22:1(13Z)/16:1(9Z)), PE-NMe(18:2(9Z,12Z)/20:0), PE-NMe(18:1(9Z)/20:1(11Z)), PE-NMe(18:1(11Z)/20:1(11Z)), PE-NMe(18:0/20:2(11Z,14Z)), PE-NMe(20:2(11Z,14Z)/18:0), PE-NMe(20:1(11Z)/18:1(9Z)), PE-NM…	HMDB0113933, HMDB0114468, HMDB0113729, HMDB0113076, HMDB0113054, HMDB0112977, HMDB0113566, HMDB0113539, HMDB0113176, HMDB0113148, HMDB0113121, HMDB0113095, HMDB0113342, HMDB0113315, HMDB0113314, HMDB0113287, HMDB0062690, HMDB0008590, HMDB0008559, HMDB0008331, HMDB0008299, HMDB0007979, HMDB0007920, HMDB0007888, HMDB0008135, HMDB0008103, HMDB0008071, HMDB0008070, HMDB0008039, HMDB0008011, HMDB00005…	LMGP02010813, LMGP01011377, LMGP01011737, LMGP02011079, LMGP02011049, LMGP02010888, LMGP02010783, LMGP02010674, LMGP02010616, LMGP02010587, LMGP02010559, LMGP01012163, LMGP01012148, LMGP01012133, LMGP01012037, LMGP01011841, LMGP01011538, LMGP01010935, LMGP01010876, LMGP01010873, LMGP01010871, LMGP01010868, LMGP01010866, LMGP01010862, LMGP01010849, LMGP01010841, LMGP01010836, LMGP01010768, LMGP010…	0.0462794	0.5
832.511	C40H80NO12P	M+Cl	PI-Cer(t18:0/16:0), PI-Cer(t20:0/14:0), PI-Cer(d18:0/16:0(2OH))	LMSP03030012, LMSP03030153, LMSP03030030		0.00934388	0.5
832.513	C46H76NO10P	M-H	PS(20:2(11Z,14Z)/20:5(5Z,8Z,11Z,14Z,17Z)), PS(22:5(7Z,10Z,13Z,16Z,19Z)/18:2(9Z,12Z)), PS(22:5(4Z,7Z,10Z,13Z,16Z)/18:2(9Z,12Z)), PS(22:4(7Z,10Z,13Z,16Z)/18:3(9Z,12Z,15Z)), PS(22:4(7Z,10Z,13Z,16Z)/18:3(6Z,9Z,12Z)), PS(20:5(5Z,8Z,11Z,14Z,17Z)/20:2(11Z,14Z)), PS(20:4(8Z,11Z,14Z,17Z)/20:3(8Z,11Z,14Z)), PS(20:4(8Z,11Z,14Z,17Z)/20:3(5Z,8Z,11Z)), PS(20:4(5Z,8Z,11Z,14Z)/20:3(5Z,8Z,11Z)), PS(20:3(8Z,11Z,14…	HMDB0116764, HMDB0112847, HMDB0112822, HMDB0112798, HMDB0112797, HMDB0112692, HMDB0112669, HMDB0112668, HMDB0112643, HMDB0112629, HMDB0112611, HMDB0112610, HMDB0112865, HMDB0112480, HMDB0112463, HMDB0112440, HMDB0112439, HMDB0112406, HMDB0012445, HMDB0012437, HMDB0012427, HMDB0012395	LMGP03010828, LMGP03010641, LMGP03010582, LMGP03010802, LMGP03010801, LMGP03010668, LMGP03010612, LMGP03010423, LMGP03010395, LMGP03010045,SLM:000003645, SLM:000004175, SLM:000005093, SLM:000001824, SLM:000003855, SLM:000004456, SLM:000007197, SLM:000003754, SLM:000003785, SLM:000004805, SLM:000003895, SLM:000005169, SLM:000005301, SLM:000004894, SLM:000005028, SLM:000005234, SLM:000003638, SLM:0…	0.0157924	0.5
833.519	C43H79O13P	M-H	1-hexadecanoyl-2-(9Z,12Z-octadecadienoyl)-sn-glycero-3-phospho-D-myo-inositol, PI(18:2(9Z,12Z)/16:0), PI(18:1(9Z)/16:1(9Z)), PI(18:1(11Z)/16:1(9Z)), PI(18:0/16:2(9Z,12Z)), PI(16:2(9Z,12Z)/18:0), PI(16:1(9Z)/18:1(9Z)), PI(16:1(9Z)/18:1(11Z)), PI(16:0/18:2(9Z,12Z)), PI(18:1(9Z)/16:1(9Z)), PI(22:2(13Z,16Z)/12:0), PI(19:1(9Z)/15:1(9Z)), PI(16:0/18:2(9Z,12Z)), PI(17:0/17:2(9Z,12Z)), PI(20:2(11Z,14Z)/1…	HMDB0062653, HMDB0009846, HMDB0009835, HMDB0009823, HMDB0009807, HMDB0009803, HMDB0009801, HMDB0009800, HMDB0009784	LMGP06010851, LMGP06010725, LMGP06010453, LMGP06010959, LMGP06010200, LMGP06010528, LMGP06010071, LMGP06010847, LMGP06010499, LMGP06010254, LMGP06010873, LMGP06010862, LMGP06010147, LMGP06010096, LMGP06010034, SLM:000017548, SLM:000018632, SLM:000018557, SLM:000014928, SLM:000018687, SLM:000019292, SLM:000014988, SLM:000017594, SLM:000015051, SLM:000017580, SLM:000017659, SLM:000014512, SLM:00001…	0.0740106	0.2
834.529	C46H78NO10P	M-H	PS(22:5(7Z,10Z,13Z,16Z,19Z)/18:1(9Z)), PS(22:5(7Z,10Z,13Z,16Z,19Z)/18:1(11Z)), PS(22:5(4Z,7Z,10Z,13Z,16Z)/18:1(9Z)), PS(22:5(4Z,7Z,10Z,13Z,16Z)/18:1(11Z)), PS(22:4(7Z,10Z,13Z,16Z)/18:2(9Z,12Z)), PS(22:2(13Z,16Z)/18:4(6Z,9Z,12Z,15Z)), PS(20:5(5Z,8Z,11Z,14Z,17Z)/20:1(11Z)), PS(20:4(8Z,11Z,14Z,17Z)/20:2(11Z,14Z)), PS(20:4(5Z,8Z,11Z,14Z)/20:2(11Z,14Z)), PS(20:3(8Z,11Z,14Z)/20:3(5Z,8Z,11Z)), PS(20:3(5…	HMDB0112846, HMDB0112845, HMDB0112821, HMDB0112820, HMDB0112796, HMDB0112772, HMDB0112691, HMDB0112667, HMDB0112642, HMDB0112628, HMDB0112609, HMDB0112608, HMDB0112584, HMDB0112583, HMDB0112557, HMDB0112505, HMDB0112438, HMDB0112422, HMDB0112421, HMDB0112405, HMDB0112404, HMDB0012444, HMDB0012426, HMDB0010167	LMGP03010611, LMGP03010551, LMGP03010365, LMGP03010800, LMGP03010772, LMGP03010040, LMGP03010827, LMGP03010667, LMGP03010640, LMGP03010581, LMGP03010453, SLM:000001423, SLM:000003786, SLM:000004308, SLM:000004355, SLM:000004896, SLM:000006783, SLM:000001547, SLM:000002035, SLM:000003709, SLM:000005310, SLM:000001538, SLM:000004241, SLM:000005561, SLM:000002131, SLM:000002918, SLM:000004557, SLM:0…	0.129709	0.1
835.534	C43H81O13P	M-H	PI(18:1(9Z)/16:0), PI(18:1(11Z)/16:0), PI(18:0/16:1(9Z)), PI(16:1(9Z)/18:0), PI(16:0/18:1(9Z)), PI(16:0/18:1(11Z)), PI(18:0/16:1(9Z)), PI(22:1(11Z)/12:0), PI(20:1(11Z)/14:0), PI(20:0/14:1(9Z)), PI(19:1(9Z)/15:0), PI(19:0/15:1(9Z)), PI(16:1(9Z)/18:0), PI(15:1(9Z)/19:0), PI(14:1(9Z)/20:0), PI(12:0/22:1(11Z)), PI(17:1(9Z)/17:0), PI(17:0/17:1(9Z)), PI(18:1(9Z)/16:0), PI(15:0/19:1(9Z)), PI(14:0/20:1(1…	HMDB0009834, HMDB0009822, HMDB0009806, HMDB0009799, HMDB0009783, HMDB0009782	LMGP06010857, LMGP06010694, LMGP06010498, LMGP06010479, LMGP06010452, LMGP06010425, LMGP06010179, LMGP06010146, LMGP06010095, LMGP06010033, LMGP06010224, LMGP06010199, LMGP06010933, LMGP06010117, LMGP06010070, LMGP06010001,SLM:000020386, SLM:000016018, SLM:000019140, SLM:000020087, SLM:000018865, SLM:000017609, SLM:000016346, SLM:000019681, SLM:000020038, SLM:000000685, SLM:000019674, SLM:0000194…	0.0264969	0.2
836.545	C46H80NO10P	M-H	PS(22:1(13Z)/18:4(6Z,9Z,12Z,15Z)), PS(20:1(11Z)/20:4(8Z,11Z,14Z,17Z)), PS(18:4(6Z,9Z,12Z,15Z)/22:1(13Z)), PE-NMe2(9M5/9D5), PE-NMe2(9D5/9M5), PE-NMe2(9D5/11M3), PE-NMe2(9D3/11M5), PE-NMe2(11M5/9D3), PE-NMe(9M5/11M5), PE-NMe(9D5/11D3), PE-NMe(9D3/11D5), PE-NMe(11M5/9M5), PE-NMe2(11M3/9D5), PE-NMe2(11M3/11D3), PE-NMe2(11D3/9M5), PE-NMe2(11D3/11M3), PE-NMe(11M5/11M3), PE-NMe(11M3/11M5), PE-NMe(11D5/…	HMDB0116775, HMDB0116762, HMDB0116759, HMDB0114738, HMDB0114731, HMDB0114725, HMDB0114717, HMDB0114693, HMDB0113831, HMDB0113819, HMDB0113811, HMDB0113791, HMDB0114685, HMDB0114678, HMDB0114668, HMDB0114662, HMDB0113785, HMDB0113777, HMDB0113771, HMDB0113763, HMDB0113756, HMDB0113826, HMDB0112844, HMDB0112819, HMDB0112795, HMDB0112794, HMDB0112771, HMDB0112770, HMDB0112690, HMDB0112666, HMDB01126…	LMGP03010666, LMGP03010639, LMGP03010550, LMGP03010523, LMGP03010452, LMGP03010394, LMGP03010799, LMGP03010770, LMGP03010741, LMGP03010771, LMGP03010610, LMGP03010580, LMGP03010422, LMGP03010339, SLM:000001966, SLM:000003408, SLM:000006161, SLM:000005508, SLM:000006448, SLM:000004638, SLM:000005706, SLM:000006152, SLM:000006666, SLM:000489981, SLM:000001796, SLM:000002992, SLM:000003772, SLM:0000…	0.00211597	0.5
852.597	C44H88NO12P	M-H	PI-Cer(t20:0/18:0), PI-Cer(t18:0/20:0), PI-Cer(d20:0/18:0(2OH)), PI-Cer(d18:0/20:0(2OH)), IPC(d18:0/20:0(2OH)), IPC(t20:0/18:0), IPC(t18:0/20:0), IPC(d20:0/18:0(2OH))		LMSP03030019, LMSP03030014, LMSP03030049, LMSP03030032, SLM:000508926, SLM:000508975, SLM:000508934, SLM:000508967	0.00377087	0.5
853.612	C53H86O6	M+Cl	TG(18:4(6Z,9Z,12Z,15Z)/14:0/18:4(6Z,9Z,12Z,15Z)), TG(18:3(9Z,12Z,15Z)/14:1(9Z)/18:4(6Z,9Z,12Z,15Z)), TG(18:3(6Z,9Z,12Z)/14:1(9Z)/18:4(6Z,9Z,12Z,15Z)), TG(14:1(9Z)/18:4(6Z,9Z,12Z,15Z)/18:3(9Z,12Z,15Z)), TG(14:1(9Z)/18:4(6Z,9Z,12Z,15Z)/18:3(6Z,9Z,12Z)), TG(14:1(9Z)/18:3(9Z,12Z,15Z)/18:4(6Z,9Z,12Z,15Z)), TG(14:1(9Z)/22:6(4Z,7Z,10Z,13Z,16Z,19Z)/14:1(9Z)), TG(14:1(9Z)/14:1(9Z)/22:6(4Z,7Z,10Z,13Z,16Z,1…	HMDB0055357, HMDB0055198, HMDB0052951, HMDB0048292, HMDB0048285, HMDB0048270, HMDB0048368, HMDB0047906, HMDB0048109, HMDB0042805		0.00641267	0.5
857.519	C45H79O13P	M-H	1,2-dilinoleoyl-sn-glycero-3-phospho-1D-myo-inositol, PI(20:4(8Z,11Z,14Z,17Z)/16:0), PI(20:4(5Z,8Z,11Z,14Z)/16:0), PI(18:3(9Z,12Z,15Z)/18:1(9Z)), PI(18:3(9Z,12Z,15Z)/18:1(11Z)), PI(18:3(6Z,9Z,12Z)/18:1(9Z)), PI(18:3(6Z,9Z,12Z)/18:1(11Z)), PI(18:2(9Z,12Z)/18:2(9Z,12Z)), PI(18:1(9Z)/18:3(9Z,12Z,15Z)), PI(18:1(9Z)/18:3(6Z,9Z,12Z)), PI(18:1(11Z)/18:3(9Z,12Z,15Z)), PI(18:1(11Z)/18:3(6Z,9Z,12Z)), PI(16…	HMDB0062771, HMDB0009899, HMDB0009893, HMDB0009864, HMDB0009863, HMDB0009860, HMDB0009859, HMDB0009850, HMDB0009840, HMDB0009839, HMDB0009828, HMDB0009827, HMDB0009790, HMDB0009789	LMGP06010927, LMGP06010856, LMGP06010758, LMGP06010346, LMGP06010298, LMGP06010076, LMGP06010850, LMGP06010843, LMGP06010828, LMGP06010564, LMGP06010958, LMGP06010187, LMGP06010404, SLM:000014754, SLM:000015062, SLM:000017451, SLM:000017851, SLM:000020422, SLM:000014905, SLM:000017515, SLM:000018133, SLM:000000811, SLM:000017469, SLM:000018936, SLM:000020022, SLM:000014828, SLM:000015947, SLM:000…	0.438982	0.05
858.529	C48H78NO10P	M-H	PS(22:5(7Z,10Z,13Z,16Z,19Z)/20:3(8Z,11Z,14Z)), PS(22:5(4Z,7Z,10Z,13Z,16Z)/20:3(8Z,11Z,14Z)), PS(20:3(8Z,11Z,14Z)/22:5(4Z,7Z,10Z,13Z,16Z)), PS(20:2(11Z,14Z)/22:6(4Z,7Z,10Z,13Z,16Z,19Z)), PS(22:6(4Z,7Z,10Z,13Z,16Z,19Z)/20:2(11Z,14Z)), PS(22:5(7Z,10Z,13Z,16Z,19Z)/20:3(5Z,8Z,11Z)), PS(22:5(4Z,7Z,10Z,13Z,16Z)/20:3(5Z,8Z,11Z)), PS(22:4(7Z,10Z,13Z,16Z)/20:4(8Z,11Z,14Z,17Z)), PS(22:4(7Z,10Z,13Z,16Z)/20:4…	HMDB0116789, HMDB0116784, HMDB0116769, HMDB0116765, HMDB0112870, HMDB0112853, HMDB0112829, HMDB0112806, HMDB0112805, HMDB0112674, HMDB0112649, HMDB0112633, HMDB0112618, HMDB0112617	LMGP03010837, LMGP03010647, LMGP03010588, LMGP03010810, SLM:000004352, SLM:000004673, SLM:000004734, SLM:000004743, SLM:000005022, SLM:000004392, SLM:000001822, SLM:000004882, SLM:000004893, SLM:000004111, SLM:000004181, SLM:000005100, SLM:000003643, SLM:000004808, SLM:000003972, SLM:000004952, SLM:000004539, SLM:000004041, SLM:000003891, SLM:000004452, SLM:000006975, SLM:000005163, SLM:000003967…	0.0976913	0.2
859.526	C46H81O10P	M+Cl	PG(22:5(7Z,10Z,13Z,16Z,19Z)/18:0), PG(22:5(4Z,7Z,10Z,13Z,16Z)/18:0), PG(20:4(8Z,11Z,14Z,17Z)/20:1(11Z)), PG(20:4(5Z,8Z,11Z,14Z)/20:1(11Z)), PG(18:1(9Z)/22:4(7Z,10Z,13Z,16Z)), PG(18:1(11Z)/22:4(7Z,10Z,13Z,16Z)), PG(18:0/22:5(7Z,10Z,13Z,16Z,19Z)), PG(18:0/22:5(4Z,7Z,10Z,13Z,16Z)), PG(20:5(5Z,8Z,11Z,14Z,17Z)/20:0), PG(20:2(11Z,14Z)/20:3(8Z,11Z,14Z)), PG(20:0/20:5(5Z,8Z,11Z,14Z,17Z)), PG(18:4(6Z,9Z,1…	HMDB0116622, HMDB0116614, HMDB0116592, HMDB0116585, HMDB0010641, HMDB0010626, HMDB0010613, HMDB0010612	LMGP04010666, LMGP04010580, LMGP04010523, LMGP04010452, LMGP04010771, LMGP04010799, LMGP04010770, LMGP04010741, LMGP04010610, LMGP04010550, LMGP04010422, LMGP04010394, LMGP04010339, LMGP04010639	0.00932804	0.5
859.534	C45H81O13P	M-H	PI(20:3(8Z,11Z,14Z)/16:0), PI(20:3(5Z,8Z,11Z)/16:0), PI(18:3(9Z,12Z,15Z)/18:0), PI(18:3(6Z,9Z,12Z)/18:0), PI(18:2(9Z,12Z)/18:1(9Z)), PI(18:2(9Z,12Z)/18:1(11Z)), PI(18:1(9Z)/18:2(9Z,12Z)), PI(18:1(11Z)/18:2(9Z,12Z)), PI(18:0/18:3(9Z,12Z,15Z)), PI(18:0/18:3(6Z,9Z,12Z)), PI(16:0/20:3(8Z,11Z,14Z)), PI(16:0/20:3(5Z,8Z,11Z)), PI(18:1(9Z)/18:2(9Z,12Z)), PI(16:0/20:3(8Z,11Z,14Z)), PI(19:1(9Z)/17:2(9Z,12Z…	HMDB0009886, HMDB0009879, HMDB0009862, HMDB0009858, HMDB0009849, HMDB0009848, HMDB0009838, HMDB0009826, HMDB0009811, HMDB0009810, HMDB0009788, HMDB0009787	LMGP06010931, LMGP06010875, LMGP06010458, LMGP06010263, LMGP06010728, LMGP06010563, LMGP06010533, LMGP06010375, LMGP06010345, LMGP06010318, LMGP06010284, LMGP06010283, LMGP06010186, LMGP06010104, SLM:000014506, SLM:000014907, SLM:000018213, SLM:000020035, SLM:000020379, SLM:000014511, SLM:000018778, SLM:000017666, SLM:000018173, SLM:000015059, SLM:000014454, SLM:000018495, SLM:000018158, SLM:0000…	0.235387	0.1
860.542	C42H84NO12P	M+Cl	PI-Cer(d20:0/16:0(2OH)), PI-Cer(d18:0/18:0(2OH)), PI-Cer(t20:0/16:0), PI-Cer(t18:0/18:0)		LMSP03030048, LMSP03030031, LMSP03030018, LMSP03030013	0.0865965	0.5
861.542	C46H83O10P	M+Cl	PG(18:0/22:4(7Z,10Z,13Z,16Z)), PG(20:0/20:4(5Z,8Z,11Z,14Z)), PG(20:3(8Z,11Z,14Z)/20:1(11Z)), PG(20:2(11Z,14Z)/20:2(11Z,14Z)), PG(20:1(11Z)/20:3(8Z,11Z,14Z)), PG(18:3(9Z,12Z,15Z)/22:1(11Z)), PG(18:3(6Z,9Z,12Z)/22:1(11Z)), PG(22:4(7Z,10Z,13Z,16Z)/18:0), PG(22:2(13Z,16Z)/18:2(9Z,12Z)), PG(18:0/22:4(7Z,10Z,13Z,16Z)), PG(22:1(11Z)/18:3(9Z,12Z,15Z)), PG(22:1(11Z)/18:3(6Z,9Z,12Z)), PG(22:0/18:4(6Z,9Z,12…	HMDB0010611	LMGP04010862, LMGP04010609, LMGP04010579, LMGP04010549, LMGP04010421, LMGP04010393, LMGP04010798, LMGP04010769, LMGP04010883, LMGP04010740, LMGP04010739, LMGP04010713, LMGP04010451, LMGP04010364, LMGP04010638	0.0126319	0.5
861.55	C45H83O13P	M-H	PI(20:2(11Z,14Z)/16:0), PI(18:2(9Z,12Z)/18:0), PI(18:1(9Z)/18:1(9Z)), PI(18:1(9Z)/18:1(11Z)), PI(18:1(11Z)/18:1(9Z)), PI(18:1(11Z)/18:1(11Z)), PI(18:0/18:2(9Z,12Z)), PI(16:0/20:2(11Z,14Z)), PI(18:2(9Z,12Z)/18:0), PI(22:2(13Z,16Z)/14:0), PI(20:2(11Z,14Z)/16:0), PI(20:1(11Z)/16:1(9Z)), PI(19:1(9Z)/17:1(9Z)), PI(16:1(9Z)/20:1(11Z)), PI(16:0/20:2(11Z,14Z)), PI(14:0/22:2(13Z,16Z)), PI(22:1(11Z)/14:1(9…	HMDB0009875, HMDB0009847, HMDB0009837, HMDB0009836, HMDB0009825, HMDB0009824, HMDB0009809, HMDB0009786	LMGP06010846, LMGP06010727, LMGP06010532, LMGP06010503, LMGP06010457, LMGP06010185, LMGP06010165, LMGP06010075, LMGP06010697, LMGP06010429, LMGP06010262, LMGP06010233, LMGP06010956, LMGP06010103, SLM:000014466, SLM:000017627, SLM:000019409, SLM:000014972, SLM:000018636, SLM:000018891, SLM:000015560, SLM:000014499, SLM:000020032, SLM:000014986, SLM:000017673, SLM:000017547, SLM:000020037, SLM:0000…	0.159073	0.1
862.56	C48H82NO10P	M-H	PS(22:6(4Z,7Z,10Z,13Z,16Z,19Z)/20:0), PS(22:5(7Z,10Z,13Z,16Z,19Z)/20:1(11Z)), PS(22:5(4Z,7Z,10Z,13Z,16Z)/20:1(11Z)), PS(22:4(7Z,10Z,13Z,16Z)/20:2(11Z,14Z)), PS(22:2(13Z,16Z)/20:4(8Z,11Z,14Z,17Z)), PS(22:2(13Z,16Z)/20:4(5Z,8Z,11Z,14Z)), PS(22:1(13Z)/20:5(5Z,8Z,11Z,14Z,17Z)), PS(20:5(5Z,8Z,11Z,14Z,17Z)/22:1(13Z)), PS(20:4(8Z,11Z,14Z,17Z)/22:2(13Z,16Z)), PS(20:4(5Z,8Z,11Z,14Z)/22:2(13Z,16Z)), PS(20:…	HMDB0112868, HMDB0112851, HMDB0112827, HMDB0112802, HMDB0112778, HMDB0112777, HMDB0112753, HMDB0112699, HMDB0112673, HMDB0112648, HMDB0112588, HMDB0112563, HMDB0112562, HMDB0112537	LMGP03010861, LMGP03010835, LMGP03010674, LMGP03010646, LMGP03010808, LMGP03010779, LMGP03010749, LMGP03010587, SLM:000002462, SLM:000004962, SLM:000006211, SLM:000007165, SLM:000001554, SLM:000003985, SLM:000004031, SLM:000006672, SLM:000004248, SLM:000004312, SLM:000004966, SLM:000005177, SLM:000007072, SLM:000007079, SLM:000001701, SLM:000004000, SLM:000004884, SLM:000005317, SLM:000005950, SL…	0.00752722	0.5
863.565	C45H85O13P	M-H	PI(18:1(9Z)/18:0), PI(22:1(11Z)/14:0), PI(22:0/14:1(9Z)), PI(21:0/15:1(9Z)), PI(20:0/16:1(9Z)), PI(17:0/19:1(9Z)), PI(15:1(9Z)/21:0), PI(14:1(9Z)/22:0), PI(14:0/22:1(11Z)), PI(20:1(11Z)/16:0), PI(19:1(9Z)/17:0), PI(19:0/17:1(9Z)), PI(17:1(9Z)/19:0), PI(18:0/18:1(9Z)), PI(16:0/20:1(11Z)), PI(16:1(9Z)/20:0), PI(18:1(11Z)/18:0), PI(16:1(6Z)/20:0), PI(18:1(6Z)/18:0), PI(16:0/20:1(11Z)), PI(20:0/16:1(…		LMGP06010932, LMGP06010696, LMGP06010671, LMGP06010648, LMGP06010482, LMGP06010206, LMGP06010154, LMGP06010102, LMGP06010074, LMGP06010502, LMGP06010456, LMGP06010428, LMGP06010232, LMGP06010957, LMGP06010941, LMGP06010184, SLM:000015081, SLM:000017601, SLM:000017688, SLM:000019680, SLM:000019397, SLM:000019411, SLM:000016334, SLM:000019986, SLM:000019993, SLM:000014998, SLM:000016020, SLM:000020…	0.0512676	0.2
865.584	C48H85NO10P	M-H	PC(DiMe(11,3)/DiMe(11,3)), PC(MonoMe(9,5)/MonoMe(11,5)), PC(MonoMe(11,5)/MonoMe(9,5)), PC(MonoMe(11,5)/MonoMe(11,3)), PC(MonoMe(11,3)/MonoMe(11,5)), PC(DiMe(9,5)/DiMe(9,5)), PC(DiMe(9,5)/DiMe(11,3)), PC(DiMe(9,3)/DiMe(11,5)), PC(DiMe(11,5)/DiMe(9,3)), PC(DiMe(11,3)/DiMe(9,5))	HMDB0061390, HMDB0061468, HMDB0061452, HMDB0061449, HMDB0061441, HMDB0061430, HMDB0061426, HMDB0061418, HMDB0061402, HMDB0061394		0.00675695	0.5
866.592	C48H86NO10P	M-H	PS(24:1(15Z)/18:3(9Z,12Z,15Z)), PS(24:1(15Z)/18:3(6Z,9Z,12Z)), PS(24:0/18:4(6Z,9Z,12Z,15Z)), PS(22:4(7Z,10Z,13Z,16Z)/20:0), PS(22:2(13Z,16Z)/20:2(11Z,14Z)), PS(22:1(13Z)/20:3(8Z,11Z,14Z)), PS(22:1(13Z)/20:3(5Z,8Z,11Z)), PS(22:0/20:4(8Z,11Z,14Z,17Z)), PS(22:0/20:4(5Z,8Z,11Z,14Z)), PS(20:4(8Z,11Z,14Z,17Z)/22:0), PS(20:3(8Z,11Z,14Z)/22:1(13Z)), PS(20:3(5Z,8Z,11Z)/22:1(13Z)), PS(20:2(11Z,14Z)/22:2(13…	HMDB0112920, HMDB0112919, HMDB0112892, HMDB0112800, HMDB0112775, HMDB0112751, HMDB0112750, HMDB0112725, HMDB0112724, HMDB0112672, HMDB0112631, HMDB0112614, HMDB0112587, HMDB0112534, HMDB0112510, HMDB0112484, HMDB0112467, HMDB0112646	LMGP03010644, LMGP03010806, LMGP03010747, LMGP03010777, LMGP03010719, LMGP03010616, LMGP03010586, LMGP03010527, SLM:000003621, SLM:000004477, SLM:000004130, SLM:000006370, SLM:000004688, SLM:000005807, SLM:000006006, SLM:000006752, SLM:000006681, SLM:000005657, SLM:000005712, SLM:000001781, SLM:000002435, SLM:000005911, SLM:000004153, SLM:000004716, SLM:000005574, SLM:000001804, SLM:000002475, SL…	0.0018004	0.5
868.592	C44H88NO13P	M-H	PI-Cer(t18:0/20:0(2OH)), PI-Cer(t20:0/18:0(2OH)), IPC(t20:0/18:0(2OH)), IPC(t18:0/20:0(2OH))		LMSP03030038, LMSP03030043, SLM:000508988, SLM:000508947	0.0150691	0.2
878.613	C46H90NO12P	M-H	IPC(t18:0/22:1(13Z)), IPC(t20:0/20:1(11Z))		SLM:000508941, SLM:000508982	0.0136833	0.2
879.625	C48H93O9P	M+Cl	PG(O-20:0/22:2(13Z,16Z)), PG(P-20:0/22:1(11Z))		LMGP04020067, LMGP04030083	0.013654	0.5
879.627	C55H88O6	M+Cl	TG(18:4(6Z,9Z,12Z,15Z)/16:1(9Z)/18:4(6Z,9Z,12Z,15Z)), TG(18:4(6Z,9Z,12Z,15Z)/14:1(9Z)/20:4(8Z,11Z,14Z,17Z)), TG(18:4(6Z,9Z,12Z,15Z)/14:0/20:5(5Z,8Z,11Z,14Z,17Z)), TG(18:3(9Z,12Z,15Z)/14:1(9Z)/20:5(5Z,8Z,11Z,14Z,17Z)), TG(20:4(5Z,8Z,11Z,14Z)/14:1(9Z)/18:4(6Z,9Z,12Z,15Z)), TG(18:3(6Z,9Z,12Z)/14:1(9Z)/20:5(5Z,8Z,11Z,14Z,17Z)), TG(14:1(9Z)/20:4(8Z,11Z,14Z,17Z)/18:4(6Z,9Z,12Z,15Z)), TG(14:1(9Z)/18:4(6…	HMDB0055405, HMDB0055400, HMDB0055359, HMDB0055200, HMDB0054094, HMDB0052953, HMDB0048316, HMDB0048294, HMDB0048288, HMDB0048957, HMDB0048272, HMDB0048178, HMDB0048338, HMDB0048331, HMDB0048111, HMDB0042807, HMDB0042865	LMGL03014848, LMGL03014443, LMGL03013627, LMGL03013550, LMGL03013535, LMGL03013518, LMGL03012994, LMGL03014833, LMGL03014816	0.0138439	0.5
883.534	C47H81O13P	M-H	1-oleoyl-2-arachidonoyl-sn-glycero-3-phospho-1D-myo-inositol, PI(22:5(7Z,10Z,13Z,16Z,19Z)/16:0), PI(22:5(4Z,7Z,10Z,13Z,16Z)/16:0), PI(22:3(10Z,13Z,16Z)/16:2(9Z,12Z)), PI(20:4(8Z,11Z,14Z,17Z)/18:1(9Z)), PI(20:4(8Z,11Z,14Z,17Z)/18:1(11Z)), PI(20:4(5Z,8Z,11Z,14Z)/18:1(9Z)), PI(20:4(5Z,8Z,11Z,14Z)/18:1(11Z)), PI(20:3(8Z,11Z,14Z)/18:2(9Z,12Z)), PI(20:3(5Z,8Z,11Z)/18:2(9Z,12Z)), PI(18:2(9Z,12Z)/20:3(8Z…	HMDB0062586, HMDB0009918, HMDB0009916, HMDB0009908, HMDB0009902, HMDB0009901, HMDB0009896, HMDB0009895, HMDB0009890, HMDB0009883, HMDB0009855, HMDB0009854, HMDB0009845, HMDB0009844, HMDB0009833, HMDB0009832, HMDB0009804, HMDB0009796, HMDB0009795	LMGP06010541, LMGP06010540, LMGP06010413, LMGP06010383, LMGP06010512, LMGP06010854, LMGP06010849, LMGP06010763, LMGP06010628, LMGP06010599, LMGP06010570, LMGP06010355, LMGP06010327, LMGP06010193, SLM:000014431, SLM:000016491, SLM:000018068, SLM:000014904, SLM:000018488, SLM:000019281, SLM:000019714, SLM:000019770, SLM:000493723, SLM:000014827, SLM:000014970, SLM:000017830, SLM:000018760, SLM:0000…	0.18714	0.1
884.545	C50H80NO10P	M-H	PS(22:5(4Z,7Z,10Z,13Z,16Z)/22:4(7Z,10Z,13Z,16Z)), PS(22:4(7Z,10Z,13Z,16Z)/22:5(7Z,10Z,13Z,16Z,19Z)), PS(22:4(7Z,10Z,13Z,16Z)/22:5(4Z,7Z,10Z,13Z,16Z)), PS(22:5(7Z,10Z,13Z,16Z,19Z)/22:4(7Z,10Z,13Z,16Z)), PS(26:5(11Z,14Z,17Z,20Z,23Z)/18:4(6Z,9Z,12Z,15Z)), PS(26:5(8Z,11Z,14Z,17Z,20Z)/18:4(6Z,9Z,12Z,15Z)), PS(24:5(6Z,9Z,12Z,15Z,18Z)/20:4(5Z,8Z,11Z,14Z)), PS(24:5(6Z,9Z,12Z,15Z,18Z)/20:4(8Z,11Z,14Z,17Z)…	HMDB0112834, HMDB0112812, HMDB0112811, HMDB0112859	SLM:000001685, SLM:000004597, SLM:000004026, SLM:000004036, SLM:000004538, SLM:000004678, SLM:000003897, SLM:000004066, SLM:000003827, SLM:000003926, SLM:000004948, SLM:000005029, SLM:000003749, SLM:000004388, SLM:000004450, SLM:000004527, SLM:000004878, SLM:000004889, SLM:000004737, SLM:000003885, SLM:000006594, SLM:000004106, SLM:000004667, SLM:000006959, SLM:000004176, SLM:000001825, SLM:00000…	0.0553812	0.2
885.55	C47H83O13P	M-H	PI(22:4(7Z,10Z,13Z,16Z)/16:0), PI(22:4(10Z,13Z,16Z,19Z)/16:0), PI(20:4(8Z,11Z,14Z,17Z)/18:0), PI(20:4(5Z,8Z,11Z,14Z)/18:0), PI(20:3(8Z,11Z,14Z)/18:1(9Z)), PI(20:3(8Z,11Z,14Z)/18:1(11Z)), PI(20:3(5Z,8Z,11Z)/18:1(9Z)), PI(20:3(5Z,8Z,11Z)/18:1(11Z)), PI(20:2(11Z,14Z)/18:2(9Z,12Z)), PI(18:2(9Z,12Z)/20:2(11Z,14Z)), PI(18:1(9Z)/20:3(8Z,11Z,14Z)), PI(18:1(9Z)/20:3(5Z,8Z,11Z)), PI(18:1(11Z)/20:3(8Z,11Z,1…	HMDB0009914, HMDB0009912, HMDB0009900, HMDB0009894, HMDB0009889, HMDB0009888, HMDB0009882, HMDB0009881, HMDB0009877, HMDB0009853, HMDB0009843, HMDB0009842, HMDB0009831, HMDB0009830, HMDB0009816, HMDB0009815, HMDB0009794, HMDB0009793	LMGP14010001, LMGP06010569, LMGP06010539, LMGP06010382, LMGP06010939, LMGP06010303, LMGP06010511, LMGP06010510, LMGP06010762, LMGP06010598, LMGP06010354, LMGP06010326, LMGP06010921, LMGP06010010, LMGP06010412, SLM:000015058, SLM:000018101, SLM:000018646, SLM:000014901, SLM:000014906, SLM:000014983, SLM:000016263, SLM:000017540, SLM:000020030, SLM:000016727, SLM:000018502, SLM:000018094, SLM:00001…	0.713526	0.05
887.557	C48H85O10P	M+Cl	PG(20:4(5Z,8Z,11Z,14Z)/22:1(11Z)), PG(20:1(11Z)/22:4(7Z,10Z,13Z,16Z)), PG(22:4(7Z,10Z,13Z,16Z)/20:1(11Z)), PG(22:1(11Z)/20:4(5Z,8Z,11Z,14Z)), PG(22:2(13Z,16Z)/20:3(8Z,11Z,14Z)), PG(22:0/20:5(5Z,8Z,11Z,14Z,17Z)), PG(20:5(5Z,8Z,11Z,14Z,17Z)/22:0), PG(20:3(8Z,11Z,14Z)/22:2(13Z,16Z))	LMGP04010645, LMGP04010556, LMGP04010807, LMGP04010748, LMGP04010778, LMGP04010720, LMGP04010673, LMGP04010617		0.052496	0.5
887.565	C47H85O13P	M-H	PI(22:3(10Z,13Z,16Z)/16:0), PI(20:3(8Z,11Z,14Z)/18:0), PI(20:3(5Z,8Z,11Z)/18:0), PI(20:1(11Z)/18:2(9Z,12Z)), PI(18:2(9Z,12Z)/20:1(11Z)), PI(18:0/20:3(8Z,11Z,14Z)), PI(18:0/20:3(5Z,8Z,11Z)), PI(16:0/22:3(10Z,13Z,16Z)), PI(22:2(13Z,16Z)/16:1(9Z)), PI(20:3(8Z,11Z,14Z)/18:0), PI(20:2(11Z,14Z)/18:1(9Z)), PI(20:0/18:3(6Z,9Z,12Z)), PI(18:3(9Z,12Z,15Z)/20:0), PI(18:3(6Z,9Z,12Z)/20:0), PI(18:1(9Z)/20:2(11…	HMDB0009907, HMDB0009887, HMDB0009880, HMDB0009872, HMDB0009852, HMDB0009814, HMDB0009813, HMDB0009792	LMGP06010732, LMGP06010568, LMGP06010538, LMGP06010486, LMGP06010381, LMGP06010353, LMGP06010302, LMGP06010192, LMGP06010855, LMGP06010509, LMGP06010487, LMGP06010325, SLM:000020031, SLM:000015616, SLM:000019990, SLM:000018162, SLM:000019396, SLM:000014855, SLM:000014908, SLM:000018731, SLM:000014445, SLM:000014980, SLM:000015539, SLM:000018179, SLM:000018503, SLM:000014844, SLM:000015525, SLM:00…	0.0149481	0.5
896.594	C50H88NO8P	M+Cl	PE-NMe(22:0/22:6(4Z,7Z,10Z,13Z,16Z,19Z)), PE-NMe(24:1(15Z)/20:5(5Z,8Z,11Z,14Z,17Z)), PE-NMe(22:6(4Z,7Z,10Z,13Z,16Z,19Z)/22:0), PE-NMe(22:5(7Z,10Z,13Z,16Z,19Z)/22:1(13Z)), PE-NMe(22:5(4Z,7Z,10Z,13Z,16Z)/22:1(13Z)), PE-NMe(22:4(7Z,10Z,13Z,16Z)/22:2(13Z,16Z)), PE-NMe(22:2(13Z,16Z)/22:4(7Z,10Z,13Z,16Z)), PE-NMe(22:1(13Z)/22:5(7Z,10Z,13Z,16Z,19Z)), PE-NMe(22:1(13Z)/22:5(4Z,7Z,10Z,13Z,16Z)), PE-NMe(20:…	HMDB0116730, HMDB0113747, HMDB0113692, HMDB0113666, HMDB0113638, HMDB0113614, HMDB0113586, HMDB0113560, HMDB0113559, HMDB0113507, HMDB0008669, HMDB0008637, HMDB0008608, HMDB0008607, HMDB0008576, HMDB0008513, HMDB0008320, HMDB0008319, HMDB0008734, HMDB0008702, HMDB0008288, HMDB0008481, HMDB0008448, HMDB0008351	LMGP01012087, LMGP01011864, LMGP01012115, LMGP01012058, LMGP01012028, LMGP01011952, LMGP01011923, LMGP01011028	0.0172797	0.5
922.61	C52H90NO8P	M+Cl	PE-NMe(24:1(15Z)/22:6(4Z,7Z,10Z,13Z,16Z,19Z)), PE-NMe(22:6(4Z,7Z,10Z,13Z,16Z,19Z)/24:1(15Z)), PC(22:5(4Z,7Z,10Z,13Z,16Z)/22:2(13Z,16Z)), PC(22:2(13Z,16Z)/22:5(7Z,10Z,13Z,16Z,19Z)), PC(22:2(13Z,16Z)/22:5(4Z,7Z,10Z,13Z,16Z)), PC(22:1(13Z)/22:6(4Z,7Z,10Z,13Z,16Z,19Z)), PC(22:6(4Z,7Z,10Z,13Z,16Z,19Z)/22:1(13Z)), PC(22:5(7Z,10Z,13Z,16Z,19Z)/22:2(13Z,16Z)), PC(22:6(4Z,7Z,10Z,13Z,16Z,19Z)/22:1(11Z)), PC…	HMDB0116741, HMDB0113700, HMDB0008678, HMDB0008615, HMDB0008614, HMDB0008583, HMDB0008743, HMDB0008711	LMGP01012123, LMGP01012034	0.0394664	0.5
931.527	C47H80O18	M-H	Notoginsenoside R1	HMDB0035363		0.0200296	0.2
947.522	C47H80O19	M-H	Vinaginsenoside R6, Vinaginsenoside R5, (3b,6a,12b,17a,20S)-Dammar-24-ene-3,6,12,17,20-pentol 20-[glucosyl-(1->2)-glucoside] 6-xyloside, Momordicoside B, Notoginsenoside H	HMDB0040420, HMDB0040419, HMDB0035348, HMDB0035169, HMDB0032068		0.0143373	0.5
949.678	C54H97NO10P	M-H	PC(MonoMe(13,5)/MonoMe(13,5)), PC(DiMe(13,5)/DiMe(11,5)), PC(DiMe(11,5)/DiMe(13,5))	HMDB0061460, HMDB0061409, HMDB0061401		0.00318205	0.5
949.69	C55H99O10P	M-H	PG(17:0/32:5(14Z,17Z,20Z,23Z,26Z)), PG(32:5(14Z,17Z,20Z,23Z,26Z)/17:0), PG(15:0/34:5(16Z,19Z,22Z,25Z,28Z)), PG(17:0/32:5(17Z,20Z,23Z,26Z,29Z)), PG(32:5(17Z,20Z,23Z,26Z,29Z)/17:0), Lysobisphosphatidate (36:5(21Z,24Z,27Z,30Z,33Z)/0:0/13:0/0:0), PG(15:0/34:5(16Z,19Z,22Z,25Z,28Z)), PG(15:0/34:5(19Z,22Z,25Z,28Z,31Z)), Lysobisphosphatidate (34:5(19Z,22Z,25Z,28Z,31Z)/0:0/15:0/0:0), PG(21:0/28:5(13Z,16Z,…		SLM:000499112, SLM:000499201, SLM:000499097, SLM:000038100, SLM:000038537, SLM:000483979, SLM:000499109, SLM:000037630, SLM:000483928, SLM:000041804, SLM:000037593, SLM:000038861, SLM:000483769, SLM:000499094, SLM:000036719, SLM:000499106, SLM:000500209, SLM:000038225, SLM:000483873, SLM:000499283, SLM:000038491, SLM:000042202, SLM:000485098, SLM:000499204, SLM:000038950, SLM:000041893, SLM:00004…	0.00151253	0.5
965.525	C48H82O17	M+Cl	Vinaginsenoside R3	HMDB0040493		0.00177215	0.5
